# Supplementary material for: Phage-mediated peripheral kill-the-winner facilitates the maintenance of costly antibiotic resistance
Source: Nat Commun. 2025 Jul 1;16:5839. doi: 10.1038/s41467-025-61055-y (PMC12219745; doi:10.1038/s41467-025-61055-y)
Supplement: Supplementary file 7 — Source Data [file 41467_2025_61055_MOESM7_ESM.xlsx]

## Sheet: Figure2
figure2 b
		absence of phage		presence of phage
		proportion of ARC,Tet in total biomass		proportion of ARC,Tet in total biomass
replication	1	0.00551471		0.054043
	2	0.00889513		0.050405
	3	0.00994079		0.113692
	4	0.00266639		0.0385837
	5	0.00800492		0.0679542
		proportion of ARC,Str in total biomass		proportion of ARC,Str in total biomass
replication	1	0.0104131		0
	2	0.0091704		0
	3	0.000938341		0
	4	0.0076253		0
	5	0.000893452		0
figure 2c
biomass diameters (μm)
		AS	ARC,Tet	ARC,Str
replication	1	11021	10455	9189
	2	11001	10378	9121
	3	10825	10221	9178
	4	11117	10278	9209
	5	10906	10345	9141
figure 2d
		AS	ARC,Tet	ARC,Str
replication	1	6121	5907	5832
	2	6001	5879	5793
	3	6010	5943	5801
	4	6046	5902	5842
	5	6093	5932	5811
figure 2e
		absence of phage		presence of phage
		co-cultures of strains AS and ARC,Tet		co-cultures of strains AS and ARC,Tet
replication	1	11288		6143
	2	11322		5901
	3	11025		6035
	4	11277		6017
	5	10945		6078
		co-cultures of strains AS and ARC,Str		co-cultures of strains AS and ARC,Str
replication	1	10919		6086
	2	10967		6013
	3	10501		6054
	4	10718		6015
	5	10739		5945
figure 2f
biomass area (μm2) of strain ARC,Tet
		absence of phage		presence of phage
replication	1	472103		1.28129e+06
	2	787221		1.12921e+06
	3	849648		2.76007e+06
	4	218062		813932
	5	676048		1.52051e+06
figure 2g
T6-TetR-1	Radius	co-expansion index		T6-TetR-2	Radius	co-expansion index		T6-TetR-3	Radius	co-expansion index		T6-TetR-4	Radius	co-expansion index		T6-TetR-5	Radius	co-expansion index		TetR-1	Radius	co-expansion index		TetR-2	Radius	co-expansion index		TetR-3	Radius	co-expansion index		TetR-4	Radius	co-expansion index		TetR-5	Radius	co-expansion index
T6-TetR-1	16.2424	0		T6-TetR-2	16.175	0		T6-TetR-3	16.212	0		T6-TetR-4	16.19	0		T6-TetR-5	16.219	0		TetR-1	16.193	0		TetR-2	16.186	0.04		TetR-3	16.186	0		TetR-4	16.186	0.307692		TetR-5	16.186	0
T6-TetR-1	32.4848	0		T6-TetR-2	32.349	0		T6-TetR-3	32.423	0.0344826		T6-TetR-4	32.38	0		T6-TetR-5	32.438	0		TetR-1	32.386	0		TetR-2	32.372	0		TetR-3	32.372	0		TetR-4	32.372	0.291667		TetR-5	32.372	0
T6-TetR-1	48.7273	0		T6-TetR-2	48.524	0		T6-TetR-3	48.635	0.0270269		T6-TetR-4	48.57	0		T6-TetR-5	48.656	0.111111		TetR-1	48.579	0		TetR-2	48.558	0		TetR-3	48.558	0		TetR-4	48.558	0.125		TetR-5	48.558	0
T6-TetR-1	64.9697	0		T6-TetR-2	64.698	0.0322581		T6-TetR-3	64.847	0		T6-TetR-4	64.759	0		T6-TetR-5	64.875	0.129032		TetR-1	64.772	0		TetR-2	64.744	0		TetR-3	64.744	0		TetR-4	64.744	0.186046		TetR-5	64.744	0
T6-TetR-1	81.2121	0.0322581		T6-TetR-2	80.873	0.0163934		T6-TetR-3	81.059	0		T6-TetR-4	80.949	0		T6-TetR-5	81.094	0.123077		TetR-1	80.966	0		TetR-2	80.93	0		TetR-3	80.93	0		TetR-4	80.93	0.0784314		TetR-5	80.93	0
T6-TetR-1	97.4545	0		T6-TetR-2	97.047	0.1		T6-TetR-3	97.27	0		T6-TetR-4	97.139	0		T6-TetR-5	97.313	0.0144928		TetR-1	97.159	0		TetR-2	97.117	0		TetR-3	97.117	0		TetR-4	97.117	0.0133333		TetR-5	97.117	0
T6-TetR-1	113.697	0		T6-TetR-2	113.222	0.0813955		T6-TetR-3	113.482	0		T6-TetR-4	113.329	0		T6-TetR-5	113.532	0		TetR-1	113.352	0.0263158		TetR-2	113.303	0		TetR-3	113.303	0		TetR-4	113.303	0		TetR-5	113.303	0
T6-TetR-1	129.939	0.0117647		T6-TetR-2	129.396	0.0804599		T6-TetR-3	129.694	0.00990099		T6-TetR-4	129.519	0		T6-TetR-5	129.751	0.0212767		TetR-1	129.545	0.0500002		TetR-2	129.489	0		TetR-3	129.489	0		TetR-4	129.489	0		TetR-5	129.489	0.0120482
T6-TetR-1	146.182	0.00826446		T6-TetR-2	145.571	0.118182		T6-TetR-3	145.905	0		T6-TetR-4	145.709	0.0373831		T6-TetR-5	145.969	0.0303032		TetR-1	145.738	0.0357143		TetR-2	145.675	0.0113377		TetR-3	145.675	0		TetR-4	145.675	0		TetR-5	145.675	0.0294118
T6-TetR-1	162.424	0		T6-TetR-2	161.745	0.109375		T6-TetR-3	162.117	0		T6-TetR-4	161.898	0.0241937		T6-TetR-5	162.188	0.0149252		TetR-1	161.931	0.0485436		TetR-2	161.861	0		TetR-3	161.861	0		TetR-4	161.861	0		TetR-5	161.861	0
T6-TetR-1	178.667	0		T6-TetR-2	177.92	0.102941		T6-TetR-3	178.329	0.00751873		T6-TetR-4	178.088	0		T6-TetR-5	178.407	0		TetR-1	178.124	0.0559998		TetR-2	178.047	0.0811518		TetR-3	178.047	0		TetR-4	178.047	0		TetR-5	178.047	0.0157481
T6-TetR-1	194.909	0.00653583		T6-TetR-2	194.095	0.0676694		T6-TetR-3	194.54	0.0150375		T6-TetR-4	194.278	0		T6-TetR-5	194.626	0.041096		TetR-1	194.317	0.0579712		TetR-2	194.233	0.102041		TetR-3	194.233	0		TetR-4	194.233	0		TetR-5	194.233	0.00793652
T6-TetR-1	211.152	0		T6-TetR-2	210.269	0.0295858		T6-TetR-3	210.752	0.0180722		T6-TetR-4	210.468	0		T6-TetR-5	210.845	0.0238095		TetR-1	210.51	0.0279719		TetR-2	210.419	0.136842		TetR-3	210.419	0.03268		TetR-4	210.419	0.00666654		TetR-5	210.419	0.0126582
T6-TetR-1	227.394	0.00606069		T6-TetR-2	226.444	0.00606069		T6-TetR-3	226.964	0.00609765		T6-TetR-4	226.658	0		T6-TetR-5	227.064	0.0250001		TetR-1	226.704	0.0189872		TetR-2	226.605	0.12766		TetR-3	226.605	0.0542168		TetR-4	226.605	0.0312501		TetR-5	226.605	0.0131579
T6-TetR-1	243.636	0.00591733		T6-TetR-2	242.618	0.0238095		T6-TetR-3	243.176	0.0120484		T6-TetR-4	242.848	0		T6-TetR-5	243.282	0.00606069		TetR-1	242.897	0		TetR-2	242.791	0.0939226		TetR-3	242.791	0.0730338		TetR-4	242.791	0.0414199		TetR-5	242.791	0.0119761
T6-TetR-1	259.879	0		T6-TetR-2	258.793	0.0105821		T6-TetR-3	259.387	0.0105264		T6-TetR-4	259.037	0.00529107		T6-TetR-5	259.501	0.0150755		TetR-1	259.09	0		TetR-2	258.977	0.0693071		TetR-3	258.977	0.0786516		TetR-4	258.977	0.0701757		TetR-5	258.977	0.0108696
T6-TetR-1	276.121	0		T6-TetR-2	274.967	0.0360825		T6-TetR-3	275.599	0		T6-TetR-4	275.227	0		T6-TetR-5	275.72	0.0150755		TetR-1	275.283	0		TetR-2	275.164	0.0319845		TetR-3	275.164	0.076142		TetR-4	275.164	0.0677084		TetR-5	275.164	0
T6-TetR-1	292.364	0		T6-TetR-2	291.142	0.0192308		T6-TetR-3	291.811	0		T6-TetR-4	291.417	0		T6-TetR-5	291.939	0.00507606		TetR-1	291.476	0		TetR-2	291.35	0.0417153		TetR-3	291.35	0.0801886		TetR-4	291.35	0.0485436		TetR-5	291.35	0
T6-TetR-1	308.606	0.00917427		T6-TetR-2	307.316	0.0129872		T6-TetR-3	308.022	0		T6-TetR-4	307.607	0		T6-TetR-5	308.158	0.0172414		TetR-1	307.669	0		TetR-2	307.536	0.0929031		TetR-3	307.536	0.104546		TetR-4	307.536	0.0242719		TetR-5	307.536	0
T6-TetR-1	324.848	0.00436673		T6-TetR-2	323.491	0.0172414		T6-TetR-3	324.234	0		T6-TetR-4	323.797	0.00436673		T6-TetR-5	324.377	0.0338984		TetR-1	323.862	0.0044642		TetR-2	323.722	0.109341		TetR-3	323.722	0.0833334		TetR-4	323.722	0.0555557		TetR-5	323.722	0
T6-TetR-1	341.091	0		T6-TetR-2	339.665	0.0084033		T6-TetR-3	340.446	0		T6-TetR-4	339.987	0		T6-TetR-5	340.595	0.0669455		TetR-1	340.055	0.038793		TetR-2	339.908	0.117359		TetR-3	339.908	0.0822511		TetR-4	339.908	0.0526316		TetR-5	339.908	0.00454547
T6-TetR-1	357.333	0.00775199		T6-TetR-2	355.84	0.0161289		T6-TetR-3	356.658	0.00350882		T6-TetR-4	356.176	0		T6-TetR-5	356.814	0.0348433		TetR-1	356.248	0.0242916		TetR-2	356.094	0.138904		TetR-3	356.094	0.0881229		TetR-4	356.094	0.0630252		TetR-5	356.094	0
T6-TetR-1	373.576	0.0037175		T6-TetR-2	372.015	0.00719414		T6-TetR-3	372.869	0		T6-TetR-4	372.366	0		T6-TetR-5	373.033	0.0452828		TetR-1	372.442	0.034749		TetR-2	372.28	0.139991		TetR-3	372.28	0.092857		TetR-4	372.28	0.0557771		TetR-5	372.28	0.0153256
T6-TetR-1	389.818	0		T6-TetR-2	388.189	0		T6-TetR-3	389.081	0		T6-TetR-4	388.556	0		T6-TetR-5	389.252	0.052239		TetR-1	388.635	0.0416666		TetR-2	388.466	0.129763		TetR-3	388.466	0.0872729		TetR-4	388.466	0.0787402		TetR-5	388.466	0
T6-TetR-1	406.061	0.00355866		T6-TetR-2	404.364	0.0135137		T6-TetR-3	405.293	0		T6-TetR-4	404.746	0		T6-TetR-5	405.471	0.0564784		TetR-1	404.828	0.0333333		TetR-2	404.652	0.0887426		TetR-3	404.652	0.103806		TetR-4	404.652	0.0939852		TetR-5	404.652	0
T6-TetR-1	422.303	0		T6-TetR-2	420.538	0.0109091		T6-TetR-3	421.504	0.00341302		T6-TetR-4	420.936	0.003663		T6-TetR-5	421.689	0.0349205		TetR-1	421.021	0.0390071		TetR-2	420.838	0.082738		TetR-3	420.838	0.133987		TetR-4	420.838	0.0934256		TetR-5	420.838	0.00749062
T6-TetR-1	438.545	0.00296725		T6-TetR-2	436.713	0.0128206		T6-TetR-3	437.716	0		T6-TetR-4	437.126	0		T6-TetR-5	437.908	0.0277777		TetR-1	437.214	0.0272108		TetR-2	437.024	0.0456726		TetR-3	437.024	0.138264		TetR-4	437.024	0.068027		TetR-5	437.024	0
T6-TetR-1	454.788	0		T6-TetR-2	452.887	0.017804		T6-TetR-3	453.928	0.00600601		T6-TetR-4	453.315	0		T6-TetR-5	454.127	0.0085471		TetR-1	453.407	0.023179		TetR-2	453.211	0.0373629		TetR-3	453.211	0.126935		TetR-4	453.211	0.0234901		TetR-5	453.211	0.00980396
T6-TetR-1	471.03	0.00293255		T6-TetR-2	469.062	0.0370369		T6-TetR-3	470.139	0.0281248		T6-TetR-4	469.505	0		T6-TetR-5	470.346	0.0151976		TetR-1	469.6	0.0273556		TetR-2	469.397	0.0545454		TetR-3	469.397	0.0979827		TetR-4	469.397	0.0364742		TetR-5	469.397	0.00923079
T6-TetR-1	487.273	0.00296725		T6-TetR-2	485.236	0.0235295		T6-TetR-3	486.351	0.0188086		T6-TetR-4	485.695	0		T6-TetR-5	486.565	0.00917427		TetR-1	485.793	0.0213416		TetR-2	485.583	0.0604652		TetR-3	485.583	0.0972974		TetR-4	485.583	0.0543807		TetR-5	485.583	0.00624998
T6-TetR-1	503.515	0		T6-TetR-2	501.411	0.0187166		T6-TetR-3	502.563	0.0271002		T6-TetR-4	501.885	0.00268103		T6-TetR-5	502.784	0.0177215		TetR-1	501.986	0.0275229		TetR-2	501.769	0.0975554		TetR-3	501.769	0.114206		TetR-4	501.769	0.0563797		TetR-5	501.769	0.00574713
T6-TetR-1	519.758	0.00546449		T6-TetR-2	517.586	0.03125		T6-TetR-3	518.775	0.025862		T6-TetR-4	518.075	0.00804308		T6-TetR-5	519.002	0.00546449		TetR-1	518.18	0.0787878		TetR-2	517.955	0.0897332		TetR-3	517.955	0.114058		TetR-4	517.955	0.059155		TetR-5	517.955	0.0057143
T6-TetR-1	536	0		T6-TetR-2	533.76	0.0246574		T6-TetR-3	534.986	0.0171922		T6-TetR-4	534.265	0.0280898		T6-TetR-5	535.221	0.00571422		TetR-1	534.373	0.0586508		TetR-2	534.141	0.104218		TetR-3	534.141	0.119364		TetR-4	534.141	0.0461098		TetR-5	534.141	0.0143267
T6-TetR-1	552.242	0		T6-TetR-2	549.935	0.00767244		T6-TetR-3	551.198	0.0074627		T6-TetR-4	550.454	0.0284975		T6-TetR-5	551.44	0.00696062		TetR-1	550.566	0.0909091		TetR-2	550.327	0.1091		TetR-3	550.327	0.122396		TetR-4	550.327	0.0113316		TetR-5	550.327	0.0054645
T6-TetR-1	568.485	0		T6-TetR-2	566.109	0.00767244		T6-TetR-3	567.41	0.00263151		T6-TetR-4	566.644	0.0386596		T6-TetR-5	567.659	0.00523558		TetR-1	566.759	0.0729166		TetR-2	566.513	0.0837566		TetR-3	566.513	0.0966982		TetR-4	566.513	0.00253147		TetR-5	566.513	0.0104987
T6-TetR-1	584.727	0.0209846		T6-TetR-2	582.284	0.0122248		T6-TetR-3	583.621	0.00259724		T6-TetR-4	582.834	0.0223881		T6-TetR-5	583.878	0.0100002		TetR-1	582.952	0.0443212		TetR-2	582.699	0.0688892		TetR-3	582.699	0.0696518		TetR-4	582.699	0.0210526		TetR-5	582.699	0.0180879
T6-TetR-1	600.97	0.0239234		T6-TetR-2	598.458	0.0152505		T6-TetR-3	599.833	0.00489003		T6-TetR-4	599.024	0.0178572		T6-TetR-5	600.097	0.00909072		TetR-1	599.145	0.0257732		TetR-2	598.885	0.0547098		TetR-3	598.885	0.0726392		TetR-4	598.885	0.0363636		TetR-5	598.885	0.0215827
T6-TetR-1	617.212	0.0224214		T6-TetR-2	614.633	0.00473939		T6-TetR-3	616.045	0.00490186		T6-TetR-4	615.214	0.0167064		T6-TetR-5	616.315	0.0115475		TetR-1	615.338	0.0143199		TetR-2	615.071	0.0424125		TetR-3	615.071	0.05492		TetR-4	615.071	0.0269609		TetR-5	615.071	0.00498754
T6-TetR-1	633.455	0.00665193		T6-TetR-2	630.807	0.00696062		T6-TetR-3	632.256	0.00498758		T6-TetR-4	631.404	0.0187795		T6-TetR-5	632.534	0.0268455		TetR-1	631.531	0.025641		TetR-2	631.258	0.042071		TetR-3	631.258	0.0364027		TetR-4	631.258	0.0426538		TetR-5	631.258	0.012987
T6-TetR-1	649.697	0.0281997		T6-TetR-2	646.982	0.00647931		T6-TetR-3	648.468	0.0088494		T6-TetR-4	647.593	0.0152172		T6-TetR-5	648.753	0.04375		TetR-1	647.724	0.0387407		TetR-2	647.444	0.0409103		TetR-3	647.444	0.0204545		TetR-4	647.444	0.0775001		TetR-5	647.444	0.0168674
T6-TetR-1	665.939	0.0254238		T6-TetR-2	663.156	0.0123205		T6-TetR-3	664.68	0.0221677		T6-TetR-4	663.783	0.00411515		T6-TetR-5	664.972	0.0541667		TetR-1	663.918	0.0476188		TetR-2	663.63	0.0389611		TetR-3	663.63	0.0223123		TetR-4	663.63	0.0684931		TetR-5	663.63	0.00921661
T6-TetR-1	682.182	0.026103		T6-TetR-2	679.331	0.0108458		T6-TetR-3	680.892	0.0319634		T6-TetR-4	679.973	0		T6-TetR-5	681.191	0.0563673		TetR-1	680.111	0.0333335		TetR-2	679.816	0.0548696		TetR-3	679.816	0.0235044		TetR-4	679.816	0.0665082		TetR-5	679.816	0.00710898
T6-TetR-1	698.424	0.0186654		T6-TetR-2	695.506	0.0197239		T6-TetR-3	697.103	0.0274841		T6-TetR-4	696.163	0		T6-TetR-5	697.41	0.0613384		TetR-1	696.304	0.0443924		TetR-2	696.002	0.0585312		TetR-3	696.002	0.023707		TetR-4	696.002	0.0591017		TetR-5	696.002	0.00657894
T6-TetR-1	714.667	0.0100806		T6-TetR-2	711.68	0.0146139		T6-TetR-3	713.315	0.0154526		T6-TetR-4	712.353	0.00422829		T6-TetR-5	713.628	0.0420166		TetR-1	712.497	0.0321887		TetR-2	712.188	0.0684622		TetR-3	712.188	0.0481697		TetR-4	712.188	0.0417536		TetR-5	712.188	0.00444444
T6-TetR-1	730.909	0.00191648		T6-TetR-2	727.855	0.00199601		T6-TetR-3	729.527	0.0123764		T6-TetR-4	728.543	0		T6-TetR-5	729.847	0.0366089		TetR-1	728.69	0.0465119		TetR-2	728.374	0.0655443		TetR-3	728.374	0.0500963		TetR-4	728.374	0.0292889		TetR-5	728.374	0.00408164
T6-TetR-1	747.152	0.0020564		T6-TetR-2	744.029	0.0017952		T6-TetR-3	745.738	0.00215504		T6-TetR-4	744.732	0.0017952		T6-TetR-5	746.066	0.026616		TetR-1	744.883	0.0348586		TetR-2	744.56	0.0595881		TetR-3	744.56	0.038241		TetR-4	744.56	0.01636		TetR-5	744.56	0.00564974
T6-TetR-1	763.394	0		T6-TetR-2	760.204	0.0019046		T6-TetR-3	761.95	0		T6-TetR-4	760.922	0.00382416		T6-TetR-5	762.285	0.0402099		TetR-1	761.076	0.0435642		TetR-2	760.746	0.0572792		TetR-3	760.746	0.0643383		TetR-4	760.746	0.00197619		TetR-5	760.746	0.00385354
T6-TetR-1	779.636	0.00186202		T6-TetR-2	776.378	0.00184834		T6-TetR-3	778.162	0		T6-TetR-4	777.112	0.00185176		T6-TetR-5	778.504	0.0295204		TetR-1	777.269	0.0527382		TetR-2	776.932	0.0463385		TetR-3	776.932	0.0816697		TetR-4	776.932	0.00581374		TetR-5	776.932	0.00399201
T6-TetR-1	795.879	0		T6-TetR-2	792.553	0.00909075		T6-TetR-3	794.373	0.00200023		T6-TetR-4	793.302	0.0144926		T6-TetR-5	794.722	0.0211639		TetR-1	793.462	0.0536777		TetR-2	793.118	0.0458377		TetR-3	793.118	0.0813307		TetR-4	793.118	0.00790519		TetR-5	793.118	0.00936328
T6-TetR-1	812.121	0		T6-TetR-2	808.727	0.0141342		T6-TetR-3	810.585	0.00643778		T6-TetR-4	809.492	0.0212013		T6-TetR-5	810.941	0.0247789		TetR-1	809.656	0.0509433		TetR-2	809.305	0.0351366		TetR-3	809.305	0.0766667		TetR-4	809.305	0.0158174		TetR-5	809.305	0.00572519
T6-TetR-1	828.364	0		T6-TetR-2	824.902	0.0225696		T6-TetR-3	826.797	0		T6-TetR-4	825.682	0.0244757		T6-TetR-5	827.16	0.0205833		TetR-1	825.849	0.0561593		TetR-2	825.491	0.0264803		TetR-3	825.491	0.058722		TetR-4	825.491	0.0204462		TetR-5	825.491	0.00729928
T6-TetR-1	844.606	0		T6-TetR-2	841.076	0.0179444		T6-TetR-3	843.009	0.00382422		T6-TetR-4	841.871	0.0310966		T6-TetR-5	843.379	0.0238855		TetR-1	842.042	0.0502902		TetR-2	841.677	0.0381923		TetR-3	841.677	0.0440677		TetR-4	841.677	0.0341725		TetR-5	841.677	0.00900904
T6-TetR-1	860.848	0		T6-TetR-2	857.251	0.0223752		T6-TetR-3	859.22	0.00193071		T6-TetR-4	858.061	0.0189329		T6-TetR-5	859.598	0.00177294		TetR-1	858.235	0.0431036		TetR-2	857.863	0.0328658		TetR-3	857.863	0.0454547		TetR-4	857.863	0.0297724		TetR-5	857.863	0.00865054
T6-TetR-1	877.091	0		T6-TetR-2	873.426	0.0251679		T6-TetR-3	875.432	0.0020245		T6-TetR-4	874.251	0.0117058		T6-TetR-5	875.817	0.00159002		TetR-1	874.428	0.0231317		TetR-2	874.049	0.0346984		TetR-3	874.049	0.0603013		TetR-4	874.049	0.0344827		TetR-5	874.049	0.00733946
T6-TetR-1	893.333	0.00166389		T6-TetR-2	889.6	0.0279938		T6-TetR-3	891.644	0		T6-TetR-4	890.441	0.00156969		T6-TetR-5	892.035	0.00481552		TetR-1	890.621	0.0218487		TetR-2	890.235	0.0455235		TetR-3	890.235	0.0739548		TetR-4	890.235	0.0354132		TetR-5	890.235	0.00811687
T6-TetR-1	909.576	0.00617303		T6-TetR-2	905.775	0.0186049		T6-TetR-3	907.855	0		T6-TetR-4	906.631	0		T6-TetR-5	908.254	0.00800019		TetR-1	906.814	0.00955422		TetR-2	906.421	0.035296		TetR-3	906.421	0.0866259		TetR-4	906.421	0.0333333		TetR-5	906.421	0.00823724
T6-TetR-1	925.818	0.00615361		T6-TetR-2	921.949	0.0127591		T6-TetR-3	924.067	0.00380237		T6-TetR-4	922.821	0		T6-TetR-5	924.473	0.00742949		TetR-1	923.007	0.00791143		TetR-2	922.607	0.0350522		TetR-3	922.607	0.0962405		TetR-4	922.607	0.0163399		TetR-5	922.607	0.011254
T6-TetR-1	942.061	0.00610725		T6-TetR-2	938.124	0.0101742		T6-TetR-3	940.279	0.00171239		T6-TetR-4	939.01	0.0117649		T6-TetR-5	940.692	0.0045801		TetR-1	939.2	0.0129448		TetR-2	938.793	0.0354612		TetR-3	938.793	0.096423		TetR-4	938.793	0.0273311		TetR-5	938.793	0.00792393
T6-TetR-1	958.303	0.00447851		T6-TetR-2	954.298	0.0122136		T6-TetR-3	956.491	0.00548439		T6-TetR-4	955.2	0.0168969		T6-TetR-5	956.911	0.00609749		TetR-1	955.394	0.0194031		TetR-2	954.979	0.0214932		TetR-3	954.979	0.103858		TetR-4	954.979	0.0212123		TetR-5	954.979	0.00937498
T6-TetR-1	974.545	0.00150513		T6-TetR-2	970.473	0.0137613		T6-TetR-3	972.702	0		T6-TetR-4	971.39	0.0138247		T6-TetR-5	973.13	0.00735296		TetR-1	971.587	0.0206021		TetR-2	971.165	0.0259387		TetR-3	971.165	0.108225		TetR-4	971.165	0.0168195		TetR-5	971.165	0.0115511
T6-TetR-1	990.788	0		T6-TetR-2	986.647	0.0128939		T6-TetR-3	988.914	0.00166127		T6-TetR-4	987.58	0.018786		T6-TetR-5	989.348	0.00826462		TetR-1	987.78	0.0263157		TetR-2	987.352	0.0234197		TetR-3	987.352	0.101865		TetR-4	987.352	0.00916031		TetR-5	987.352	0.00150831
T6-TetR-1	1007.03	0.00426759		T6-TetR-2	1002.82	0.0154931		T6-TetR-3	1005.13	0		T6-TetR-4	1003.77	0.0141643		T6-TetR-5	1005.57	0.00874618		TetR-1	1003.97	0.0277778		TetR-2	1003.54	0.0476325		TetR-3	1003.54	0.0940054		TetR-4	1003.54	0.0157821		TetR-5	1003.54	0.00612558
T6-TetR-1	1023.27	0.00548569		T6-TetR-2	1019	0.00714273		T6-TetR-3	1021.34	0.0016583		T6-TetR-4	1019.96	0.00716321		T6-TetR-5	1021.79	0.00414926		TetR-1	1020.17	0.0205371		TetR-2	1019.72	0.0790188		TetR-3	1019.72	0.0887217		TetR-4	1019.72	0.00955397		TetR-5	1019.72	0.00447096
T6-TetR-1	1039.52	0.00578051		T6-TetR-2	1035.17	0.00133508		T6-TetR-3	1037.55	0		T6-TetR-4	1036.15	0.0134229		T6-TetR-5	1038.01	0.00699288		TetR-1	1036.36	0.0214722		TetR-2	1035.91	0.087348		TetR-3	1035.91	0.0929266		TetR-4	1035.91	0.0397553		TetR-5	1035.91	0.00719424
T6-TetR-1	1055.76	0		T6-TetR-2	1051.35	0.00136441		T6-TetR-3	1053.76	0.00321533		T6-TetR-4	1052.34	0.0150686		T6-TetR-5	1054.22	0.00694434		TetR-1	1052.55	0.0235989		TetR-2	1052.1	0.082432		TetR-3	1052.1	0.118598		TetR-4	1052.1	0.051948		TetR-5	1052.1	0.0117647
T6-TetR-1	1072	0		T6-TetR-2	1067.52	0.00555563		T6-TetR-3	1069.97	0.00301188		T6-TetR-4	1068.53	0.0181312		T6-TetR-5	1070.44	0.00643518		TetR-1	1068.74	0.0247452		TetR-2	1068.28	0.0692548		TetR-3	1068.28	0.112532		TetR-4	1068.28	0.0349854		TetR-5	1068.28	0.0105422
T6-TetR-1	1088.24	0		T6-TetR-2	1083.69	0.0112501		T6-TetR-3	1086.18	0.00150164		T6-TetR-4	1084.72	0.0189634		T6-TetR-5	1086.66	0.00650176		TetR-1	1084.94	0.0202897		TetR-2	1084.47	0.0650181		TetR-3	1084.47	0.0916667		TetR-4	1084.47	0.0343347		TetR-5	1084.47	0.0140845
T6-TetR-1	1104.48	0.0025367		T6-TetR-2	1099.87	0.0157894		T6-TetR-3	1102.4	0		T6-TetR-4	1100.91	0.0133511		T6-TetR-5	1102.88	0.00263851		TetR-1	1101.13	0.0242915		TetR-2	1100.65	0.0675326		TetR-3	1100.65	0.0809814		TetR-4	1100.65	0.0296496		TetR-5	1100.65	0.00606062
T6-TetR-1	1120.73	0.00907564		T6-TetR-2	1116.04	0.0172413		T6-TetR-3	1118.61	0.00575543		T6-TetR-4	1117.1	0.0119522		T6-TetR-5	1119.1	0.00495066		TetR-1	1117.33	0.0422127		TetR-2	1116.84	0.0749536		TetR-3	1116.84	0.0605262		TetR-4	1116.84	0.0319		TetR-5	1116.84	0.010101
T6-TetR-1	1136.97	0.0117331		T6-TetR-2	1132.22	0.0237798		T6-TetR-3	1134.82	0.00684942		T6-TetR-4	1133.29	0.00753764		T6-TetR-5	1135.32	0.0197043		TetR-1	1133.52	0.0509914		TetR-2	1133.03	0.0746079		TetR-3	1133.03	0.0527668		TetR-4	1133.03	0.0303031		TetR-5	1133.03	0.00583943
T6-TetR-1	1153.21	0.0170176		T6-TetR-2	1148.39	0.0192801		T6-TetR-3	1151.03	0.00862052		T6-TetR-4	1149.48	0.0140847		T6-TetR-5	1151.54	0.0102042		TetR-1	1149.71	0.0307075		TetR-2	1149.21	0.0735603		TetR-3	1149.21	0.0453432		TetR-4	1149.21	0.0404699		TetR-5	1149.21	0.00811911
T6-TetR-1	1169.45	0.0205941		T6-TetR-2	1164.57	0.0199004		T6-TetR-3	1167.24	0.00561795		T6-TetR-4	1165.67	0.00995018		T6-TetR-5	1167.76	0.0157195		TetR-1	1165.9	0.0329668		TetR-2	1165.4	0.0863083		TetR-3	1165.4	0.0504928		TetR-4	1165.4	0.026281		TetR-5	1165.4	0.00819669
T6-TetR-1	1185.7	0.0182964		T6-TetR-2	1180.74	0.0137929		T6-TetR-3	1183.45	0.00785352		T6-TetR-4	1181.86	0.0126438		T6-TetR-5	1183.97	0.0286055		TetR-1	1182.1	0.0348992		TetR-2	1181.59	0.0784405		TetR-3	1181.59	0.042236		TetR-4	1181.59	0.0257401		TetR-5	1181.59	0.00483678
T6-TetR-1	1201.94	0.0175367		T6-TetR-2	1196.92	0.0118342		T6-TetR-3	1199.67	0		T6-TetR-4	1198.05	0.0142688		T6-TetR-5	1200.19	0.0227543		TetR-1	1198.29	0.0395407		TetR-2	1197.77	0.0716616		TetR-3	1197.77	0.0430349		TetR-4	1197.77	0.0417177		TetR-5	1197.77	0.00386102
T6-TetR-1	1218.18	0.0178414		T6-TetR-2	1213.09	0.0170111		T6-TetR-3	1215.88	0.00377818		T6-TetR-4	1214.24	0.0146341		T6-TetR-5	1216.41	0.0058412		TetR-1	1214.48	0.0389937		TetR-2	1213.96	0.0546097		TetR-3	1213.96	0.0390069		TetR-4	1213.96	0.0358515		TetR-5	1213.96	0.00257731
T6-TetR-1	1234.42	0.013119		T6-TetR-2	1229.27	0.0199529		T6-TetR-3	1232.09	0.0012594		T6-TetR-4	1230.43	0.012911		T6-TetR-5	1232.63	0.00115216		TetR-1	1230.68	0.0484076		TetR-2	1230.14	0.0444627		TetR-3	1230.14	0.0407675		TetR-4	1230.14	0.0232858		TetR-5	1230.14	0.00361009
T6-TetR-1	1250.67	0.00672253		T6-TetR-2	1245.44	0.0298163		T6-TetR-3	1248.3	0.00375455		T6-TetR-4	1246.62	0.0126875		T6-TetR-5	1248.85	0.0129566		TetR-1	1246.87	0.0422707		TetR-2	1246.33	0.0313927		TetR-3	1246.33	0.0435268		TetR-4	1246.33	0.0334159		TetR-5	1246.33	0.00503147
T6-TetR-1	1266.91	0.00909925		T6-TetR-2	1261.62	0.0297821		T6-TetR-3	1264.51	0.00618044		T6-TetR-4	1262.81	0.00809268		T6-TetR-5	1265.07	0.0201273		TetR-1	1263.06	0.0417165		TetR-2	1262.52	0.0349885		TetR-3	1262.52	0.0483148		TetR-4	1262.52	0.0293741		TetR-5	1262.52	0
T6-TetR-1	1283.15	0.00708229		T6-TetR-2	1277.79	0.0220507		T6-TetR-3	1280.72	0.00361001		T6-TetR-4	1279	0.00663724		T6-TetR-5	1281.29	0.0113767		TetR-1	1279.26	0.0348139		TetR-2	1278.7	0.0562836		TetR-3	1278.7	0.0446734		TetR-4	1278.7	0.038896		TetR-5	1278.7	0.00811126
T6-TetR-1	1299.39	0.0133308		T6-TetR-2	1293.96	0.0250569		T6-TetR-3	1296.94	0.00362756		T6-TetR-4	1295.19	0.00796369		T6-TetR-5	1297.51	0.0144767		TetR-1	1295.45	0.0416667		TetR-2	1294.89	0.0578745		TetR-3	1294.89	0.0392781		TetR-4	1294.89	0.0348432		TetR-5	1294.89	0.00965017
T6-TetR-1	1315.64	0.013543		T6-TetR-2	1310.14	0.0145415		T6-TetR-3	1313.15	0		T6-TetR-4	1311.38	0.00672627		T6-TetR-5	1313.72	0.015234		TetR-1	1311.64	0.0428397		TetR-2	1311.07	0.0701725		TetR-3	1311.07	0.0367394		TetR-4	1311.07	0.0140126		TetR-5	1311.07	0.0142857
T6-TetR-1	1331.88	0.00991112		T6-TetR-2	1326.31	0.0102882		T6-TetR-3	1329.36	0		T6-TetR-4	1327.57	0.00931672		T6-TetR-5	1329.94	0.0126849		TetR-1	1327.84	0.0383721		TetR-2	1327.26	0.0723336		TetR-3	1327.26	0.028793		TetR-4	1327.26	0.0106761		TetR-5	1327.26	0.00764193
T6-TetR-1	1348.12	0.0157893		T6-TetR-2	1342.49	0.0119047		T6-TetR-3	1345.57	0.00113261		T6-TetR-4	1343.76	0.00544082		T6-TetR-5	1346.16	0.0132452		TetR-1	1344.03	0.0412485		TetR-2	1343.45	0.0825226		TetR-3	1343.45	0.0252016		TetR-4	1343.45	0.00996668		TetR-5	1343.45	0.0132743
T6-TetR-1	1364.36	0.0114098		T6-TetR-2	1358.66	0.0117269		T6-TetR-3	1361.78	0		T6-TetR-4	1359.95	0.0106498		T6-TetR-5	1362.38	0.0151977		TetR-1	1360.22	0.03491		TetR-2	1359.63	0.0904637		TetR-3	1359.63	0.0290012		TetR-4	1359.63	0.0105376		TetR-5	1359.63	0.0125571
T6-TetR-1	1380.61	0.0156448		T6-TetR-2	1374.84	0.0162109		T6-TetR-3	1377.99	0.00109634		T6-TetR-4	1376.14	0.0101113		T6-TetR-5	1378.6	0.0220587		TetR-1	1376.41	0.0298507		TetR-2	1375.82	0.0791617		TetR-3	1375.82	0.0245464		TetR-4	1375.82	0.0169684		TetR-5	1375.82	0.0237838
T6-TetR-1	1396.85	0.0111668		T6-TetR-2	1391.01	0.0148937		T6-TetR-3	1394.21	0		T6-TetR-4	1392.33	0.00630906		T6-TetR-5	1394.82	0.0268596		TetR-1	1392.61	0.0241598		TetR-2	1392	0.0624369		TetR-3	1392	0.0242484		TetR-4	1392	0.0151515		TetR-5	1392	0.0168919
T6-TetR-1	1413.09	0.00507577		T6-TetR-2	1407.19	0.00318149		T6-TetR-3	1410.42	0.00312845		T6-TetR-4	1408.52	0.00106279		T6-TetR-5	1411.04	0.0317308		TetR-1	1408.8	0.0271738		TetR-2	1408.19	0.0530954		TetR-3	1408.19	0.0212088		TetR-4	1408.19	0.0119307		TetR-5	1408.19	0.00898876
T6-TetR-1	1429.33	0.00525114		T6-TetR-2	1423.36	0.00295276		T6-TetR-3	1426.63	0.00209437		T6-TetR-4	1424.71	0.00589391		T6-TetR-5	1427.26	0.048436		TetR-1	1424.99	0.0281542		TetR-2	1424.38	0.0307338		TetR-3	1424.38	0.0183862		TetR-4	1424.38	0.0131293		TetR-5	1424.38	0.016632
T6-TetR-1	1445.58	0		T6-TetR-2	1439.54	0.00510717		T6-TetR-3	1442.84	0.00104065		T6-TetR-4	1440.89	0.0163768		T6-TetR-5	1443.47	0.0580447		TetR-1	1441.19	0.0161127		TetR-2	1440.56	0.0415948		TetR-3	1440.56	0.0106691		TetR-4	1440.56	0.021042		TetR-5	1440.56	0.00754312
T6-TetR-1	1461.82	0.00295014		T6-TetR-2	1455.71	0.0050762		T6-TetR-3	1459.05	0.00106495		T6-TetR-4	1457.09	0.0252269		T6-TetR-5	1459.69	0.0512581		TetR-1	1457.38	0.0216941		TetR-2	1456.75	0.0417003		TetR-3	1456.75	0.00806469		TetR-4	1456.75	0.0168067		TetR-5	1456.75	0.0106724
T6-TetR-1	1478.06	0.00201676		T6-TetR-2	1471.88	0.00655411		T6-TetR-3	1475.27	0.00102759		T6-TetR-4	1473.28	0.028972		T6-TetR-5	1475.91	0.0411875		TetR-1	1473.57	0.0172589		TetR-2	1472.93	0.0452093		TetR-3	1472.93	0.012974		TetR-4	1472.93	0.00626313		TetR-5	1472.93	0.0180723
T6-TetR-1	1494.3	0.0134922		T6-TetR-2	1488.06	0		T6-TetR-3	1491.48	0.00204708		T6-TetR-4	1489.46	0.0227499		T6-TetR-5	1492.13	0.0207511		TetR-1	1489.77	0.0208926		TetR-2	1489.12	0.0451646		TetR-3	1489.12	0.00817454		TetR-4	1489.12	0.000945915		TetR-5	1489.12	0.00995025
T6-TetR-1	1510.55	0.0142986		T6-TetR-2	1504.23	0.00387966		T6-TetR-3	1507.69	0.00678303		T6-TetR-4	1505.65	0.0194175		T6-TetR-5	1508.35	0.0140713		TetR-1	1505.96	0.0162678		TetR-2	1505.31	0.03223		TetR-3	1505.31	0.0079209		TetR-4	1505.31	0.00194005		TetR-5	1505.31	0.00201613
T6-TetR-1	1526.79	0.0131351		T6-TetR-2	1520.41	0.00539581		T6-TetR-3	1523.9	0.00590537		T6-TetR-4	1521.85	0.0171015		T6-TetR-5	1524.57	0.0092849		TetR-1	1522.15	0.0126706		TetR-2	1521.49	0.018108		TetR-3	1521.49	0.00788958		TetR-4	1521.49	0.00295575		TetR-5	1521.49	0.00597611
T6-TetR-1	1543.03	0.016381		T6-TetR-2	1536.58	0.00384633		T6-TetR-3	1540.11	0.00893755		T6-TetR-4	1538.03	0.0231435		T6-TetR-5	1540.79	0.00844281		TetR-1	1538.35	0.0137615		TetR-2	1537.68	0.0104893		TetR-3	1537.68	0.00618926		TetR-4	1537.68	0.00368335		TetR-5	1537.68	0.0109235
T6-TetR-1	1559.27	0.0112866		T6-TetR-2	1552.76	0.00470799		T6-TetR-3	1556.32	0.0096339		T6-TetR-4	1554.22	0.0214151		T6-TetR-5	1557.01	0.010462		TetR-1	1554.54	0.00946964		TetR-2	1553.87	0.0167161		TetR-3	1553.87	0.00934565		TetR-4	1553.87	0.00186067		TetR-5	1553.87	0.0121952
T6-TetR-1	1575.52	0.00378758		T6-TetR-2	1568.93	0.0054104		T6-TetR-3	1572.54	0.0147194		T6-TetR-4	1570.41	0.0147059		T6-TetR-5	1573.23	0.010919		TetR-1	1570.73	0.0131085		TetR-2	1570.05	0.0236873		TetR-3	1570.05	0.00281694		TetR-4	1570.05	0.00374164		TetR-5	1570.05	0.00634633
T6-TetR-1	1591.76	0.0089352		T6-TetR-2	1585.11	0.00180185		T6-TetR-3	1588.75	0.017291		T6-TetR-4	1586.6	0.0151247		T6-TetR-5	1589.44	0.00839562		TetR-1	1586.92	0.00349955		TetR-2	1586.24	0.0221196		TetR-3	1586.24	0		TetR-4	1586.24	0.00353968		TetR-5	1586.24	0.00577477
T6-TetR-1	1608	0.0044175		T6-TetR-2	1601.28	0.00362329		T6-TetR-3	1604.96	0.00836428		T6-TetR-4	1602.79	0.02212		T6-TetR-5	1605.66	0.01113		TetR-1	1603.12	0.000939073		TetR-2	1602.42	0.0244343		TetR-3	1602.42	0		TetR-4	1602.42	0.00472158		TetR-5	1602.42	0.00461253
T6-TetR-1	1624.24	0.00442935		T6-TetR-2	1617.45	0.00345441		T6-TetR-3	1621.17	0.00369695		T6-TetR-4	1618.98	0.0194913		T6-TetR-5	1621.88	0.0133333		TetR-1	1619.31	0.00540542		TetR-2	1618.61	0.0245326		TetR-3	1618.61	0		TetR-4	1618.61	0.00733263		TetR-5	1618.61	0.016
T6-TetR-1	1640.48	0.00440821		T6-TetR-2	1633.63	0.00262716		T6-TetR-3	1637.38	0.00273975		T6-TetR-4	1635.17	0.0215441		T6-TetR-5	1638.1	0.0118289		TetR-1	1635.5	0.000859938		TetR-2	1634.8	0.0210862		TetR-3	1634.8	0		TetR-4	1634.8	0.00771862		TetR-5	1634.8	0.0108597
T6-TetR-1	1656.73	0.00353954		T6-TetR-2	1649.8	0.00266191		T6-TetR-3	1653.59	0.00173912		T6-TetR-4	1651.36	0.0195904		T6-TetR-5	1654.32	0.00922823		TetR-1	1651.7	0.00172248		TetR-2	1650.98	0.0281272		TetR-3	1650.98	0		TetR-4	1650.98	0.0104528		TetR-5	1650.98	0.00814483
T6-TetR-1	1672.97	0.00605222		T6-TetR-2	1665.98	0.00252086		T6-TetR-3	1669.81	0.00526764		T6-TetR-4	1667.55	0.0210086		T6-TetR-5	1670.54	0.00842452		TetR-1	1667.89	0.0017513		TetR-2	1667.17	0.0251855		TetR-3	1667.17	0		TetR-4	1667.17	0.00991011		TetR-5	1667.17	0.0121212
T6-TetR-1	1689.21	0.00337269		T6-TetR-2	1682.15	0.00513686		T6-TetR-3	1686.02	0.00350267		T6-TetR-4	1683.74	0.018119		T6-TetR-5	1686.76	0.012174		TetR-1	1684.08	0.00416678		TetR-2	1683.35	0.0226001		TetR-3	1683.35	0		TetR-4	1683.35	0.00758852		TetR-5	1683.35	0.00628367
T6-TetR-1	1705.45	0		T6-TetR-2	1698.33	0.00347825		T6-TetR-3	1702.23	0.00513274		T6-TetR-4	1699.93	0.0174216		T6-TetR-5	1702.98	0.0166801		TetR-1	1700.28	0.00262236		TetR-2	1699.54	0.0239663		TetR-3	1699.54	0		TetR-4	1699.54	0.00850355		TetR-5	1699.54	0.00886523
T6-TetR-1	1721.7	0.00347482		T6-TetR-2	1714.5	0.00652516		T6-TetR-3	1718.44	0.00759507		T6-TetR-4	1716.12	0.00739504		T6-TetR-5	1719.2	0.0134906		TetR-1	1716.47	0.00169331		TetR-2	1715.73	0.0165176		TetR-3	1715.73	0.000834053		TetR-4	1715.73	0.00772525		TetR-5	1715.73	0.0125105
T6-TetR-1	1737.94	0.00163411		T6-TetR-2	1730.68	0.00919728		T6-TetR-3	1734.65	0.0053288		T6-TetR-4	1732.31	0.00504211		T6-TetR-5	1735.41	0.0158994		TetR-1	1732.66	0.00396502		TetR-2	1731.91	0.0117729		TetR-3	1731.91	0		TetR-4	1731.91	0.00573316		TetR-5	1731.91	0.0110544
T6-TetR-1	1754.18	0.00325986		T6-TetR-2	1746.85	0.00665009		T6-TetR-3	1750.86	0.00417373		T6-TetR-4	1748.5	0.00167076		T6-TetR-5	1751.63	0.0177196		TetR-1	1748.86	0.00341294		TetR-2	1748.1	0.0239811		TetR-3	1748.1	0		TetR-4	1748.1	0.00504202		TetR-5	1748.1	0.0113537
T6-TetR-1	1770.42	0.00490989		T6-TetR-2	1763.03	0.00552935		T6-TetR-3	1767.08	0.00497098		T6-TetR-4	1764.69	0.00237513		T6-TetR-5	1767.85	0.0115321		TetR-1	1765.05	0.000834028		TetR-2	1764.28	0.0253817		TetR-3	1764.28	0		TetR-4	1764.28	0.000834753		TetR-5	1764.28	0.0121654
T6-TetR-1	1786.67	0.00160526		T6-TetR-2	1779.2	0.00964618		T6-TetR-3	1783.29	0.00329203		T6-TetR-4	1780.88	0.0032387		T6-TetR-5	1784.07	0.0196238		TetR-1	1781.24	0.00545602		TetR-2	1780.47	0.0288173		TetR-3	1780.47	0		TetR-4	1780.47	0.00239226		TetR-5	1780.47	0.0124896
T6-TetR-1	1802.91	0		T6-TetR-2	1795.38	0.0111466		T6-TetR-3	1799.5	0		T6-TetR-4	1797.07	0.00641037		T6-TetR-5	1800.29	0.0316849		TetR-1	1797.43	0.00478106		TetR-2	1796.66	0.0271258		TetR-3	1796.66	0		TetR-4	1796.66	0.00160791		TetR-5	1796.66	0.00586264
T6-TetR-1	1819.15	0.000805625		T6-TetR-2	1811.55	0.0100465		T6-TetR-3	1815.71	0.00416686		T6-TetR-4	1813.26	0.00932408		T6-TetR-5	1816.51	0.0271949		TetR-1	1813.63	0.00162461		TetR-2	1812.84	0.0242029		TetR-3	1812.84	0.000798186		TetR-4	1812.84	0.00476938		TetR-5	1812.84	0.00564517
T6-TetR-1	1835.39	0.00226247		T6-TetR-2	1827.72	0.0175858		T6-TetR-3	1831.92	0.0032759		T6-TetR-4	1829.45	0.0072698		T6-TetR-5	1832.73	0.0281367		TetR-1	1829.82	0.00377932		TetR-2	1829.03	0.0205096		TetR-3	1829.03	0		TetR-4	1829.03	0.0015759		TetR-5	1829.03	0.00880001
T6-TetR-1	1851.64	0.00319486		T6-TetR-2	1843.9	0.0111198		T6-TetR-3	1848.13	0.00704232		T6-TetR-4	1845.64	0.00400652		T6-TetR-5	1848.95	0.0323794		TetR-1	1846.02	0.00643598		TetR-2	1845.21	0.0146862		TetR-3	1845.21	0		TetR-4	1845.21	0.00079		TetR-5	1845.21	0.00990099
T6-TetR-1	1867.88	0.00234029		T6-TetR-2	1860.07	0.0259642		T6-TetR-3	1864.35	0.00873017		T6-TetR-4	1861.83	0.0120301		T6-TetR-5	1865.16	0.0365576		TetR-1	1862.21	0.0054603		TetR-2	1861.4	0.0163483		TetR-3	1861.4	0		TetR-4	1861.4	0.00310329		TetR-5	1861.4	0.00778208
T6-TetR-1	1884.12	0.00967941		T6-TetR-2	1876.25	0.025738		T6-TetR-3	1880.56	0.00408834		T6-TetR-4	1878.02	0.0092734		T6-TetR-5	1881.38	0.0292532		TetR-1	1878.4	0.00832072		TetR-2	1877.59	0.0169453		TetR-3	1877.59	0		TetR-4	1877.59	0.00227945		TetR-5	1877.59	0.00870251
T6-TetR-1	1900.36	0.00752438		T6-TetR-2	1892.42	0.0237911		T6-TetR-3	1896.77	0.0138436		T6-TetR-4	1894.21	0.0124418		T6-TetR-5	1897.6	0.0334787		TetR-1	1894.59	0.00941906		TetR-2	1893.77	0.0163588		TetR-3	1893.77	0.00076706		TetR-4	1893.77	0.00151759		TetR-5	1893.77	0.00474306
T6-TetR-1	1916.61	0.00312959		T6-TetR-2	1908.6	0.0301755		T6-TetR-3	1912.98	0.0185635		T6-TetR-4	1910.4	0.0100647		T6-TetR-5	1913.82	0.0369532		TetR-1	1910.79	0.0067977		TetR-2	1909.96	0.0136098		TetR-3	1909.96	0		TetR-4	1909.96	0.000760001		TetR-5	1909.96	0.00526712
T6-TetR-1	1932.85	0.0122119		T6-TetR-2	1924.77	0.0232906		T6-TetR-3	1929.19	0.0189875		T6-TetR-4	1926.59	0.00916721		T6-TetR-5	1930.04	0.0276967		TetR-1	1926.98	0.00365497		TetR-2	1926.14	0.0136319		TetR-3	1926.14	0		TetR-4	1926.14	0		TetR-5	1926.14	0.00462606
T6-TetR-1	1949.09	0.0145687		T6-TetR-2	1940.95	0.0232208		T6-TetR-3	1945.4	0.0168066		T6-TetR-4	1942.78	0.0159092		T6-TetR-5	1946.26	0.0409227		TetR-1	1943.17	0.00601938		TetR-2	1942.33	0.0168726		TetR-3	1942.33	0.000743369		TetR-4	1942.33	0		TetR-5	1942.33	0.00537634
T6-TetR-1	1965.33	0.0147504		T6-TetR-2	1957.12	0.0345072		T6-TetR-3	1961.62	0.0273867		T6-TetR-4	1958.97	0.0217233		T6-TetR-5	1962.48	0.0467549		TetR-1	1959.37	0.00365765		TetR-2	1958.52	0.0177058		TetR-3	1958.52	0.00144731		TetR-4	1958.52	0		TetR-5	1958.52	0.00441177
T6-TetR-1	1981.58	0.018367		T6-TetR-2	1973.3	0.0397111		T6-TetR-3	1977.83	0.0270698		T6-TetR-4	1975.16	0.0214021		T6-TetR-5	1978.7	0.0422835		TetR-1	1975.56	0.00432262		TetR-2	1974.7	0.0163292		TetR-3	1974.7	0		TetR-4	1974.7	0.000726139		TetR-5	1974.7	0.00228834
T6-TetR-1	1997.82	0.0245478		T6-TetR-2	1989.47	0.035139		T6-TetR-3	1994.04	0.0392006		T6-TetR-4	1991.35	0.0217393		T6-TetR-5	1994.92	0.0504491		TetR-1	1991.75	0.000736362		TetR-2	1990.89	0.0155667		TetR-3	1990.89	0.00141838		TetR-4	1990.89	0		TetR-5	1990.89	0.00457315
T6-TetR-1	2014.06	0.0226949		T6-TetR-2	2005.64	0.0462779		T6-TetR-3	2010.25	0.0475832		T6-TetR-4	2007.54	0.0278746		T6-TetR-5	2011.13	0.0455515		TetR-1	2007.95	0.00428861		TetR-2	2007.08	0.0123395		TetR-3	2007.08	0		TetR-4	2007.08	0		TetR-5	2007.08	0.00639204
T6-TetR-1	2030.3	0.028381		T6-TetR-2	2021.82	0.0412224		T6-TetR-3	2026.46	0.046166		T6-TetR-4	2023.73	0.0305456		T6-TetR-5	2027.35	0.0551725		TetR-1	2024.14	0.000701863		TetR-2	2023.26	0.0101678		TetR-3	2023.26	0.000702353		TetR-4	2023.26	0		TetR-5	2023.26	0.00367648
T6-TetR-1	2046.55	0.0247428		T6-TetR-2	2037.99	0.0516039		T6-TetR-3	2042.67	0.0595681		T6-TetR-4	2039.92	0.0204828		T6-TetR-5	2043.57	0.0555186		TetR-1	2040.33	0.00219776		TetR-2	2039.45	0.00846464		TetR-3	2039.45	0.00220588		TetR-4	2039.45	0		TetR-5	2039.45	0.00438599
T6-TetR-1	2062.79	0.0304065		T6-TetR-2	2054.17	0.049137		T6-TetR-3	2058.89	0.0550814		T6-TetR-4	2056.11	0.0302405		T6-TetR-5	2059.79	0.0553609		TetR-1	2056.53	0.00139386		TetR-2	2055.63	0.0152816		TetR-3	2055.63	0.00207176		TetR-4	2055.63	0		TetR-5	2055.63	0.00558269
T6-TetR-1	2079.03	0.0308687		T6-TetR-2	2070.34	0.0430325		T6-TetR-3	2075.1	0.0739623		T6-TetR-4	2072.3	0.0260929		T6-TetR-5	2076.01	0.0759839		TetR-1	2072.72	0.00415501		TetR-2	2071.82	0.0188879		TetR-3	2071.82	0.00136627		TetR-4	2071.82	0		TetR-5	2071.82	0.00567777
T6-TetR-1	2095.27	0.024825		T6-TetR-2	2086.52	0.0515174		T6-TetR-3	2091.31	0.0754169		T6-TetR-4	2088.49	0.0266665		T6-TetR-5	2092.23	0.0704696		TetR-1	2088.91	0.00481445		TetR-2	2088.01	0.0212519		TetR-3	2088.01	0.00069451		TetR-4	2088.01	0		TetR-5	2088.01	0.00422833
T6-TetR-1	2111.52	0.0328515		T6-TetR-2	2102.69	0.0553746		T6-TetR-3	2107.52	0.0813783		T6-TetR-4	2104.68	0.0321699		T6-TetR-5	2108.45	0.0719621		TetR-1	2105.1	0.00341518		TetR-2	2104.19	0.0262882		TetR-3	2104.19	0		TetR-4	2104.19	0		TetR-5	2104.19	0.00420465
T6-TetR-1	2127.76	0.0303269		T6-TetR-2	2118.87	0.0605051		T6-TetR-3	2123.73	0.0675478		T6-TetR-4	2120.87	0.0307804		T6-TetR-5	2124.67	0.0825211		TetR-1	2121.3	0.00202288		TetR-2	2120.38	0.0242375		TetR-3	2120.38	0		TetR-4	2120.38	0		TetR-5	2120.38	0.00566973
T6-TetR-1	2144	0.0317742		T6-TetR-2	2135.04	0.0650683		T6-TetR-3	2139.95	0.0805086		T6-TetR-4	2137.06	0.0292398		T6-TetR-5	2140.89	0.0834413		TetR-1	2137.49	0.00408718		TetR-2	2136.56	0.0220768		TetR-3	2136.56	0.00199186		TetR-4	2136.56	0		TetR-5	2136.56	0.0034819
T6-TetR-1	2160.24	0.0312623		T6-TetR-2	2151.22	0.0637627		T6-TetR-3	2156.16	0.0861073		T6-TetR-4	2153.25	0.0423103		T6-TetR-5	2157.1	0.0915726		TetR-1	2153.68	0.00597616		TetR-2	2152.75	0.0185596		TetR-3	2152.75	0		TetR-4	2152.75	0		TetR-5	2152.75	0.00262294
T6-TetR-1	2176.48	0.0371047		T6-TetR-2	2167.39	0.0711408		T6-TetR-3	2172.37	0.100951		T6-TetR-4	2169.44	0.0355113		T6-TetR-5	2173.32	0.0858584		TetR-1	2169.88	0.005298		TetR-2	2168.94	0.0186588		TetR-3	2168.94	0		TetR-4	2168.94	0		TetR-5	2168.94	0.00341062
T6-TetR-1	2192.73	0.0382942		T6-TetR-2	2183.56	0.0685297		T6-TetR-3	2188.58	0.0900344		T6-TetR-4	2185.63	0.0384346		T6-TetR-5	2189.54	0.0898662		TetR-1	2186.07	0.00133246		TetR-2	2185.12	0.0186603		TetR-3	2185.12	0.000675685		TetR-4	2185.12	0		TetR-5	2185.12	0.00406229
T6-TetR-1	2208.97	0.0334952		T6-TetR-2	2199.74	0.0602637		T6-TetR-3	2204.79	0.0902152		T6-TetR-4	2201.82	0.0294118		T6-TetR-5	2205.76	0.0974155		TetR-1	2202.26	0.000662698		TetR-2	2201.31	0.0165724		TetR-3	2201.31	0.000642745		TetR-4	2201.31	0		TetR-5	2201.31	0.00196852
T6-TetR-1	2225.21	0.0415939		T6-TetR-2	2215.91	0.0750653		T6-TetR-3	2221	0.0936619		T6-TetR-4	2218.01	0.0251924		T6-TetR-5	2221.98	0.0941476		TetR-1	2218.46	0		TetR-2	2217.49	0.0144304		TetR-3	2217.49	0.00193419		TetR-4	2217.49	0		TetR-5	2217.49	0.00326372
T6-TetR-1	2241.45	0.0326194		T6-TetR-2	2232.09	0.0637191		T6-TetR-3	2237.22	0.0892493		T6-TetR-4	2234.2	0.0282955		T6-TetR-5	2238.2	0.0980143		TetR-1	2234.65	0		TetR-2	2233.68	0.0170171		TetR-3	2233.68	0.00262797		TetR-4	2233.68	0		TetR-5	2233.68	0.0033761
T6-TetR-1	2257.7	0.0349241		T6-TetR-2	2248.26	0.0655327		T6-TetR-3	2253.43	0.0923077		T6-TetR-4	2250.39	0.0264049		T6-TetR-5	2254.42	0.11089		TetR-1	2250.84	0		TetR-2	2249.87	0.0180905		TetR-3	2249.87	0.000633343		TetR-4	2249.87	0		TetR-5	2249.87	0.0051348
T6-TetR-1	2273.94	0.0373984		T6-TetR-2	2264.44	0.0655843		T6-TetR-3	2269.64	0.103754		T6-TetR-4	2266.58	0.028853		T6-TetR-5	2270.64	0.110266		TetR-1	2267.04	0		TetR-2	2266.05	0.0185269		TetR-3	2266.05	0.00187373		TetR-4	2266.05	0		TetR-5	2266.05	0.0032873
T6-TetR-1	2290.18	0.0381408		T6-TetR-2	2280.61	0.0618827		T6-TetR-3	2285.85	0.0906081		T6-TetR-4	2282.77	0.0283889		T6-TetR-5	2286.85	0.112882		TetR-1	2283.23	0		TetR-2	2282.24	0.0187279		TetR-3	2282.24	0.00193544		TetR-4	2282.24	0.00125805		TetR-5	2282.24	0.0051348
T6-TetR-1	2306.42	0.0334167		T6-TetR-2	2296.79	0.0559903		T6-TetR-3	2302.06	0.0921936		T6-TetR-4	2298.96	0.0363403		T6-TetR-5	2303.07	0.119948		TetR-1	2299.42	0		TetR-2	2298.43	0.0187553		TetR-3	2298.43	0.00303034		TetR-4	2298.43	0		TetR-5	2298.43	0.00743956
T6-TetR-1	2322.67	0.0453071		T6-TetR-2	2312.96	0.0651488		T6-TetR-3	2318.27	0.092449		T6-TetR-4	2315.15	0.0207038		T6-TetR-5	2319.29	0.117021		TetR-1	2315.61	0		TetR-2	2314.61	0.0172504		TetR-3	2314.61	0.00380948		TetR-4	2314.61	0		TetR-5	2314.61	0.00319287
T6-TetR-1	2338.91	0.0340825		T6-TetR-2	2329.14	0.0537632		T6-TetR-3	2334.49	0.0966886		T6-TetR-4	2331.34	0.0288327		T6-TetR-5	2335.51	0.12341		TetR-1	2331.81	0		TetR-2	2330.8	0.0140897		TetR-3	2330.8	0.00679443		TetR-4	2330.8	0.000638053		TetR-5	2330.8	0.00706488
T6-TetR-1	2355.15	0.038969		T6-TetR-2	2345.31	0.0518697		T6-TetR-3	2350.7	0.101248		T6-TetR-4	2347.53	0.0214335		T6-TetR-5	2351.73	0.114007		TetR-1	2348	0		TetR-2	2346.98	0.0157691		TetR-3	2346.98	0.00361668		TetR-4	2346.98	0.000607403		TetR-5	2346.98	0.00357998
T6-TetR-1	2371.39	0.0355283		T6-TetR-2	2361.48	0.0587146		T6-TetR-3	2366.91	0.105053		T6-TetR-4	2363.72	0.0211172		T6-TetR-5	2367.95	0.114489		TetR-1	2364.19	0.000600424		TetR-2	2363.17	0.0186228		TetR-3	2363.17	0.00304488		TetR-4	2363.17	0.0005929		TetR-5	2363.17	0.00373365
T6-TetR-1	2387.64	0.03135		T6-TetR-2	2377.66	0.0573411		T6-TetR-3	2383.12	0.109233		T6-TetR-4	2379.91	0.0139763		T6-TetR-5	2384.17	0.110398		TetR-1	2380.39	0		TetR-2	2379.36	0.0169174		TetR-3	2379.36	0.00307882		TetR-4	2379.36	0		TetR-5	2379.36	0.00612367
T6-TetR-1	2403.88	0.0343122		T6-TetR-2	2393.83	0.0538144		T6-TetR-3	2399.33	0.114171		T6-TetR-4	2396.1	0.015023		T6-TetR-5	2400.39	0.110164		TetR-1	2396.58	0		TetR-2	2395.54	0.0119804		TetR-3	2395.54	0.000593084		TetR-4	2395.54	0.000597898		TetR-5	2395.54	0.00239664
T6-TetR-1	2420.12	0.0410616		T6-TetR-2	2410.01	0.0458255		T6-TetR-3	2415.54	0.122337		T6-TetR-4	2412.29	0.0194307		T6-TetR-5	2416.61	0.0976713		TetR-1	2412.77	0.000583922		TetR-2	2411.73	0.0103058		TetR-3	2411.73	0.00298702		TetR-4	2411.73	0.00179014		TetR-5	2411.73	0.00246762
T6-TetR-1	2436.36	0.0413313		T6-TetR-2	2426.18	0.0421315		T6-TetR-3	2431.76	0.11403		T6-TetR-4	2428.47	0.0138315		T6-TetR-5	2432.82	0.0982202		TetR-1	2428.97	0		TetR-2	2427.91	0.00943952		TetR-3	2427.91	0.00295171		TetR-4	2427.91	0		TetR-5	2427.91	0.00242866
T6-TetR-1	2452.61	0.0328901		T6-TetR-2	2442.36	0.0420805		T6-TetR-3	2447.97	0.12994		T6-TetR-4	2444.66	0.0103965		T6-TetR-5	2449.04	0.106497		TetR-1	2445.16	0		TetR-2	2444.1	0.0121471		TetR-3	2444.1	0.00347838		TetR-4	2444.1	0.00235294		TetR-5	2444.1	0.00114157
T6-TetR-1	2468.85	0.0411839		T6-TetR-2	2458.53	0.0394179		T6-TetR-3	2464.18	0.138566		T6-TetR-4	2460.86	0.00963536		T6-TetR-5	2465.26	0.0954249		TetR-1	2461.35	0		TetR-2	2460.29	0.0157055		TetR-3	2460.29	0.00293929		TetR-4	2460.29	0.00406037		TetR-5	2460.29	0.0018083
T6-TetR-1	2485.09	0.0537681		T6-TetR-2	2474.71	0.035801		T6-TetR-3	2480.39	0.140212		T6-TetR-4	2477.05	0.0109965		T6-TetR-5	2481.48	0.0970936		TetR-1	2477.55	0		TetR-2	2476.47	0.013521		TetR-3	2476.47	0.0029814		TetR-4	2476.47	0.00237261		TetR-5	2476.47	0.00296736
T6-TetR-1	2501.33	0.0387431		T6-TetR-2	2490.88	0.0387957		T6-TetR-3	2496.6	0.13931		T6-TetR-4	2493.24	0.00778701		T6-TetR-5	2497.7	0.091278		TetR-1	2493.74	0.000576922		TetR-2	2492.66	0.0152977		TetR-3	2492.66	0.00336888		TetR-4	2492.66	0.000587899		TetR-5	2492.66	0.00570452
T6-TetR-1	2517.58	0.0372261		T6-TetR-2	2507.05	0.0277608		T6-TetR-3	2512.81	0.161596		T6-TetR-4	2509.43	0.00550216		T6-TetR-5	2513.92	0.0895427		TetR-1	2509.93	0.00113518		TetR-2	2508.84	0.0144158		TetR-3	2508.84	0.00292552		TetR-4	2508.84	0.00168346		TetR-5	2508.84	0.00350262
T6-TetR-1	2533.82	0.0418999		T6-TetR-2	2523.23	0.031785		T6-TetR-3	2529.03	0.131959		T6-TetR-4	2525.61	0.0021053		T6-TetR-5	2530.14	0.0859636		TetR-1	2526.12	0.000573005		TetR-2	2525.03	0.0138059		TetR-3	2525.03	0.00515744		TetR-4	2525.03	0.00174838		TetR-5	2525.03	0.00468657
T6-TetR-1	2550.06	0.0396441		T6-TetR-2	2539.4	0.0316528		T6-TetR-3	2545.24	0.157969		T6-TetR-4	2541.8	0.00196855		T6-TetR-5	2546.36	0.071827		TetR-1	2542.32	0		TetR-2	2541.22	0.0117805		TetR-3	2541.22	0.00614185		TetR-4	2541.22	0.000554213		TetR-5	2541.22	0.00503355
T6-TetR-1	2566.3	0.0416124		T6-TetR-2	2555.58	0.0292109		T6-TetR-3	2561.45	0.159884		T6-TetR-4	2557.99	0		T6-TetR-5	2562.57	0.0729786		TetR-1	2558.51	0.000560078		TetR-2	2557.4	0.010163		TetR-3	2557.4	0.00279957		TetR-4	2557.4	0.00279487		TetR-5	2557.4	0.00289687
T6-TetR-1	2582.55	0.0378566		T6-TetR-2	2571.75	0.0251688		T6-TetR-3	2577.66	0.159298		T6-TetR-4	2574.18	0.000725103		T6-TetR-5	2578.79	0.0693207		TetR-1	2574.7	0.00112627		TetR-2	2573.59	0.0152524		TetR-3	2573.59	0.00453241		TetR-4	2573.59	0.0028427		TetR-5	2573.59	0.00400456
																				TetR-1	2590.9	0.00108882		TetR-2	2589.78	0.0117979		TetR-3	2589.78	0.00498356		TetR-4	2589.78	0.00506488		TetR-5	2589.78	0.00554018
																				TetR-1	2607.09	0.000553247		TetR-2	2605.96	0.00838217		TetR-3	2605.96	0.00883002		TetR-4	2605.96	0.00276085		TetR-5	2605.96	0.00446928
																				TetR-1	2623.28	0		TetR-2	2622.15	0.0135439		TetR-3	2622.15	0.00499185		TetR-4	2622.15	0.0033557		TetR-5	2622.15	0.00671141
																				TetR-1	2639.48	0		TetR-2	2638.33	0.0102982		TetR-3	2638.33	0.00698165		TetR-4	2638.33	0.00438118		TetR-5	2638.33	0.00483092
																				TetR-1	2655.67	0.00163497		TetR-2	2654.52	0.0109349		TetR-3	2654.52	0.00554022		TetR-4	2654.52	0.00484407		TetR-5	2654.52	0.00564332
																				TetR-1	2671.86	0		TetR-2	2670.7	0.0126852		TetR-3	2670.7	0.00386943		TetR-4	2670.7	0.00502513		TetR-5	2670.7	0.00606395
																				TetR-1	2688.06	0		TetR-2	2686.89	0.01268		TetR-3	2686.89	0.00726508		TetR-4	2686.89	0.00530221		TetR-5	2686.89	0.0053107
																				TetR-1	2704.25	0.00108118		TetR-2	2703.08	0.0165587		TetR-3	2703.08	0.00637295		TetR-4	2703.08	0.00479499		TetR-5	2703.08	0.00490999
																				TetR-1	2720.44	0.00158734		TetR-2	2719.26	0.0154418		TetR-3	2719.26	0.00698161		TetR-4	2719.26	0.00428034		TetR-5	2719.26	0.00440528
																				TetR-1	2736.64	0.00103422		TetR-2	2735.45	0.0189472		TetR-3	2735.45	0.00627954		TetR-4	2735.45	0.00628916		TetR-5	2735.45	0.00613181
																				TetR-1	2752.83	0.00156656		TetR-2	2751.64	0.0154042		TetR-3	2751.64	0.00784921		TetR-4	2751.64	0.00370175		TetR-5	2751.64	0.00488865
																				TetR-1	2769.02	0.00264264		TetR-2	2767.82	0.0176524		TetR-3	2767.82	0.00684583		TetR-4	2767.82	0.00537353		TetR-5	2767.82	0.00469485
																				TetR-1	2785.22	0.00360081		TetR-2	2784.01	0.0180605		TetR-3	2784.01	0.00804823		TetR-4	2784.01	0.00654903		TetR-5	2784.01	0.00513873
																				TetR-1	2801.41	0.00152509		TetR-2	2800.19	0.0188081		TetR-3	2800.19	0.00677803		TetR-4	2800.19	0.00683146		TetR-5	2800.19	0.00777202
																				TetR-1	2817.6	0.00359524		TetR-2	2816.38	0.0142451		TetR-3	2816.38	0.00674975		TetR-4	2816.38	0.00730325		TetR-5	2816.38	0.00527705
																				TetR-1	2833.79	0.00401824		TetR-2	2832.57	0.0172063		TetR-3	2832.57	0.0059941		TetR-4	2832.57	0.00804415		TetR-5	2832.57	0.00205549
																				TetR-1	2849.99	0.0050606		TetR-2	2848.75	0.020211		TetR-3	2848.75	0.00600299		TetR-4	2848.75	0.0108246		TetR-5	2848.75	0.00308165
																				TetR-1	2866.18	0.00452735		TetR-2	2864.94	0.0186293		TetR-3	2864.94	0.00879902		TetR-4	2864.94	0.00866029		TetR-5	2864.94	0.00360082
																	2886.95	0.0170757		TetR-1	2882.37	0.00147406		TetR-2	2881.12	0.0224509		TetR-3	2881.12	0.0107895		TetR-4	2881.12	0.010816		TetR-5	2881.12	0.00294694
																	2903.17	0.00506357		TetR-1	2898.57	0.00539739		TetR-2	2897.31	0.0212721		TetR-3	2897.31	0.00712475		TetR-4	2897.31	0.0101213		TetR-5	2897.31	0.00550278
																				TetR-1	2914.76	0.00504546		TetR-2	2913.5	0.0174472		TetR-3	2913.5	0.00945726		TetR-4	2913.5	0.0135747		TetR-5	2913.5	0.00511509
																				TetR-1	2930.95	0.00828864		TetR-2	2929.68	0.020197		TetR-3	2929.68	0.0109526		TetR-4	2929.68	0.0117017		TetR-5	2929.68	0.00338657
																				TetR-1	2947.15	0.00388909		TetR-2	2945.87	0.0191226		TetR-3	2945.87	0.0118577		TetR-4	2945.87	0.0144349		TetR-5	2945.87	0.00599101
																				TetR-1	2963.34	0.00585938		TetR-2	2962.05	0.0143202		TetR-3	2962.05	0.00804829		TetR-4	2962.05	0.0100602		TetR-5	2962.05	0.00488042
																				TetR-1	2979.53	0.00517641		TetR-2	2978.24	0.0141534		TetR-3	2978.24	0.00843108		TetR-4	2978.24	0.0144859		TetR-5	2978.24	0.00440316
																				TetR-1	2995.73	0.0058651		TetR-2	2994.43	0.0110791		TetR-3	2994.43	0.00867062		TetR-4	2994.43	0.0135725		TetR-5	2994.43	0.00485203
																				TetR-1	3011.92	0.00525565		TetR-2	3010.61	0.0134709		TetR-3	3010.61	0.0119106		TetR-4	3010.61	0.012189		TetR-5	3010.61	0.00542674
																				TetR-1	3028.11	0.00419177		TetR-2	3026.8	0.0110626		TetR-3	3026.8	0.0124769		TetR-4	3026.8	0.0123224		TetR-5	3026.8	0.00551977
																				TetR-1	3044.3	0.00610623		TetR-2	3042.99	0.0125698		TetR-3	3042.99	0.00870395		TetR-4	3042.99	0.0114831		TetR-5	3042.99	0.00532947
																				TetR-1	3060.5	0.00625599		TetR-2	3059.17	0.00904303		TetR-3	3059.17	0.0125		TetR-4	3059.17	0.0105974		TetR-5	3059.17	0.00662564
																				TetR-1	3076.69	0.00499992		TetR-2	3075.36	0.0098783		TetR-3	3075.36	0.0118723		TetR-4	3075.36	0.0109538		TetR-5	3075.36	0.00371575
																				TetR-1	3092.88	0.00934574		TetR-2	3091.54	0.00757755		TetR-3	3091.54	0.0113961		TetR-4	3091.54	0.0134873		TetR-5	3091.54	0.00618752
																				TetR-1	3109.08	0.00562336		TetR-2	3107.73	0.00851697		TetR-3	3107.73	0.0121952		TetR-4	3107.73	0.0140779		TetR-5	3107.73	0.00809523
																				TetR-1	3125.27	0.00853538		TetR-2	3123.92	0.0064726		TetR-3	3123.92	0.0148984		TetR-4	3123.92	0.0136176		TetR-5	3123.92	0.00852019
																				TetR-1	3141.46	0.00636056		TetR-2	3140.1	0.00833704		TetR-3	3140.1	0.0167754		TetR-4	3140.1	0.0170742		TetR-5	3140.1	0.00887851
																				TetR-1	3157.66	0.00644872		TetR-2	3156.29	0.0096965		TetR-3	3156.29	0.014194		TetR-4	3156.29	0.0187215		TetR-5	3156.29	0.00795882
																				TetR-1	3173.85	0.00653598		TetR-2	3172.47	0.00949803		TetR-3	3172.47	0.0140208		TetR-4	3172.47	0.0179774		TetR-5	3172.47	0.00820047
																				TetR-1	3190.04	0.00606357		TetR-2	3188.66	0.0101273		TetR-3	3188.66	0.0196167		TetR-4	3188.66	0.0154615		TetR-5	3188.66	0.00900903
																				TetR-1	3206.24	0.00774843		TetR-2	3204.85	0.00872277		TetR-3	3204.85	0.0224315		TetR-4	3204.85	0.0120314		TetR-5	3204.85	0.0105167
																				TetR-1	3222.43	0.00691131		TetR-2	3221.03	0.0080646		TetR-3	3221.03	0.0204445		TetR-4	3221.03	0.0145373		TetR-5	3221.03	0.0074171
																				TetR-1	3238.62	0.00443442		TetR-2	3237.22	0.00847405		TetR-3	3237.22	0.0219678		TetR-4	3237.22	0.0171017		TetR-5	3237.22	0.0091324
																				TetR-1	3254.82	0.00671451		TetR-2	3253.4	0.00821128		TetR-3	3253.4	0.0192912		TetR-4	3253.4	0.0151855		TetR-5	3253.4	0.00830259
																				TetR-1	3271.01	0.00647676		TetR-2	3269.59	0.00824741		TetR-3	3269.59	0.019172		TetR-4	3269.59	0.0133105		TetR-5	3269.59	0.00948683
																				TetR-1	3287.2	0.00438805		TetR-2	3285.78	0.00816213		TetR-3	3285.78	0.0233788		TetR-4	3285.78	0.0114992		TetR-5	3285.78	0.00828248
																				TetR-1	3303.39	0.00559853		TetR-2	3301.96	0.00843929		TetR-3	3301.96	0.0223098		TetR-4	3301.96	0.0120697		TetR-5	3301.96	0.00979082
																				TetR-1	3319.59	0.00426969		TetR-2	3318.15	0.00863936		TetR-3	3318.15	0.0165793		TetR-4	3318.15	0.0101737		TetR-5	3318.15	0.0108225
																				TetR-1	3335.78	0.00478901		TetR-2	3334.34	0.00617751		TetR-3	3334.34	0.0169197		TetR-4	3334.34	0.0135666		TetR-5	3334.34	0.0101232
																				TetR-1	3351.97	0.00615943		TetR-2	3350.52	0.0111805		TetR-3	3350.52	0.0183919		TetR-4	3350.52	0.0136577		TetR-5	3350.52	0.00950733
																				TetR-1	3368.17	0.00336404		TetR-2	3366.71	0.0103852		TetR-3	3366.71	0.0182849		TetR-4	3366.71	0.00933778		TetR-5	3366.71	0.0109061
																				TetR-1	3384.36	0.00338264		TetR-2	3382.89	0.0128248		TetR-3	3382.89	0.0223463		TetR-4	3382.89	0.0103988		TetR-5	3382.89	0.00997397
																				TetR-1	3400.55	0.00212931		TetR-2	3399.08	0.0100775		TetR-3	3399.08	0.0218414		TetR-4	3399.08	0.0112311		TetR-5	3399.08	0.0126141
																				TetR-1	3416.75	0.00328408		TetR-2	3415.26	0.00809189		TetR-3	3415.26	0.0225846		TetR-4	3415.26	0.0106556		TetR-5	3415.26	0.0123507
																				TetR-1	3432.94	0.0041511		TetR-2	3431.45	0.00630529		TetR-3	3431.45	0.0247544		TetR-4	3431.45	0.0131301		TetR-5	3431.45	0.0159483
																				TetR-1	3449.13	0.00339108		TetR-2	3447.64	0.00659787		TetR-3	3447.64	0.0257902		TetR-4	3447.64	0.010784		TetR-5	3447.64	0.0160541
																				TetR-1	3465.33	0.00328678		TetR-2	3463.82	0.00663401		TetR-3	3463.82	0.0236614		TetR-4	3463.82	0.00749981		TetR-5	3463.82	0.013597
																				TetR-1	3481.52	0.00539662		TetR-2	3480.01	0.00662999		TetR-3	3480.01	0.0241628		TetR-4	3480.01	0.0100167		TetR-5	3480.01	0.013289
																				TetR-1	3497.71	0.00293885		TetR-2	3496.2	0.00936869		TetR-3	3496.2	0.0223395		TetR-4	3496.2	0.0107707		TetR-5	3496.2	0.0105042
																				TetR-1	3513.91	0.00399188		TetR-2	3512.38	0.0074816		TetR-3	3512.38	0.0171404		TetR-4	3512.38	0.00964628		TetR-5	3512.38	0.0133011
																				TetR-1	3530.1	0.00365391		TetR-2	3528.57	0.00843359		TetR-3	3528.57	0.020842		TetR-4	3528.57	0.0104472		TetR-5	3528.57	0.0141549
																				TetR-1	3546.29	0.00371127		TetR-2	3544.75	0.00644922		TetR-3	3544.75	0.0205593		TetR-4	3544.75	0.00728157		TetR-5	3544.75	0.0142557
																				TetR-1	3562.48	0.005165		TetR-2	3560.94	0.00873036		TetR-3	3560.94	0.021514		TetR-4	3560.94	0.00679994		TetR-5	3560.94	0.0131789
																				TetR-1	3578.68	0.00318854		TetR-2	3577.13	0.00972359		TetR-3	3577.13	0.0188218		TetR-4	3577.13	0.0093953		TetR-5	3577.13	0.0120289
																				TetR-1	3594.87	0.00242314		TetR-2	3593.31	0.00945633		TetR-3	3593.31	0.0179858		TetR-4	3593.31	0.00523157		TetR-5	3593.31	0.014149
																				TetR-1	3611.06	0.00544954		TetR-2	3609.5	0.00985436		TetR-3	3609.5	0.0201778		TetR-4	3609.5	0.00703413		TetR-5	3609.5	0.0120295
																				TetR-1	3627.26	0.00399347		TetR-2	3625.68	0.0118339		TetR-3	3625.68	0.019774		TetR-4	3625.68	0.00921122		TetR-5	3625.68	0.0138493
																				TetR-1	3643.45	0.00280452		TetR-2	3641.87	0.00828379		TetR-3	3641.87	0.0184314		TetR-4	3641.87	0.00859715		TetR-5	3641.87	0.0120919
																				TetR-1	3659.64	0.00271847		TetR-2	3658.06	0.00796527		TetR-3	3658.06	0.0169892		TetR-4	3658.06	0.0104127		TetR-5	3658.06	0.0120622
																				TetR-1	3675.84	0.00117783		TetR-2	3674.24	0.0096262		TetR-3	3674.24	0.0121261		TetR-4	3674.24	0.00829722		TetR-5	3674.24	0.014377
																				TetR-1	3692.03	0.00427187		TetR-2	3690.43	0.00652392		TetR-3	3690.43	0.013271		TetR-4	3690.43	0.0116958		TetR-5	3690.43	0.0110114
																				TetR-1	3708.22	0.00460847		TetR-2	3706.61	0.00894248		TetR-3	3706.61	0.015456		TetR-4	3706.61	0.00877514		TetR-5	3706.61	0.00985968
																				TetR-1	3724.42	0.00546021		TetR-2	3722.8	0.00803685		TetR-3	3722.8	0.0125147		TetR-4	3722.8	0.00902316		TetR-5	3722.8	0.00964879
																				TetR-1	3740.61	0.00607461		TetR-2	3738.99	0.00617051		TetR-3	3738.99	0.00849101		TetR-4	3738.99	0.00763664		TetR-5	3738.99	0.0099443
																				TetR-1	3756.8	0.00377925		TetR-2	3755.17	0.0102743		TetR-3	3755.17	0.00649584		TetR-4	3755.17	0.00689659		TetR-5	3755.17	0.0102428
																				TetR-1	3772.99	0.00500965		TetR-2	3771.36	0.00836476		TetR-3	3771.36	0.0054987		TetR-4	3771.36	0.00573632		TetR-5	3771.36	0.0103171
																				TetR-1	3789.19	0.00339493		TetR-2	3787.55	0.00528699		TetR-3	3787.55	0.0052672		TetR-4	3787.55	0.00487987		TetR-5	3787.55	0.0104936
																				TetR-1	3805.38	0.00377055		TetR-2	3803.73	0.00651597		TetR-3	3803.73	0.00564543		TetR-4	3803.73	0.00750182		TetR-5	3803.73	0.0111607
																				TetR-1	3821.57	0.00496378		TetR-2	3819.92	0.00704456		TetR-3	3819.92	0.00420337		TetR-4	3819.92	0.00736718		TetR-5	3819.92	0.0116959
																				TetR-1	3837.77	0.00407719		TetR-2	3836.1	0.00556025		TetR-3	3836.1	0.00260323		TetR-4	3836.1	0.00719444		TetR-5	3836.1	0.0116279
																				TetR-1	3853.96	0.00518892		TetR-2	3852.29	0.00709004		TetR-3	3852.29	0.00227017		TetR-4	3852.29	0.00735822		TetR-5	3852.29	0.00959056
																				TetR-1	3870.15	0.00295079		TetR-2	3868.48	0.00483609		TetR-3	3868.48	0.0018811		TetR-4	3868.48	0.0040952		TetR-5	3868.48	0.0115758
																				TetR-1	3886.35	0.00406964		TetR-2	3884.66	0.00370811		TetR-3	3884.66	0.00219301		TetR-4	3884.66	0.00442646		TetR-5	3884.66	0.00866617
																				TetR-1	3902.54	0.00184081		TetR-2	3900.85	0.00481109		TetR-3	3900.85	0.00109693		TetR-4	3900.85	0.00435565		TetR-5	3900.85	0.00767545
																				TetR-1	3918.73	0.000369667		TetR-2	3917.03	0.0047813		TetR-3	3917.03	0.000746698		TetR-4	3917.03	0.00370902		TetR-5	3917.03	0.0082769
																				TetR-1	3934.93	0.00217957		TetR-2	3933.22	0.00509457		TetR-3	3933.22	0.0018194		TetR-4	3933.22	0.00328126		TetR-5	3933.22	0.00696992
																				TetR-1	3951.12	0.00325254		TetR-2	3949.41	0.00295548		TetR-3	3949.41	0.000365378		TetR-4	3949.41	0.000736376		TetR-5	3949.41	0.00830024
																				TetR-1	3967.31	0.00295189		TetR-2	3965.59	0.00388838		TetR-3	3965.59	0.00112173		TetR-4	3965.59	0.00186138		TetR-5	3965.59	0.00774052
																				TetR-1	3983.51	0.00217332		TetR-2	3981.78	0.00322681		TetR-3	3981.78	0.000352509		TetR-4	3981.78	0.00106742		TetR-5	3981.78	0.00789176
																				TetR-1	3999.7	0.00428423		TetR-2	3997.97	0.00257157		TetR-3	3997.97	0.000728254		TetR-4	3997.97	0.00107842		TetR-5	3997.97	0.00633135
																				TetR-1	4015.89	0.00467788		TetR-2	4014.15	0.00284787		TetR-3	4014.15	0.00107252		TetR-4	4014.15	0.000720393		TetR-5	4014.15	0.00729397
																				TetR-1	4032.09	0.00347818		TetR-2	4030.34	0.00212011		TetR-3	4030.34	0.00107409		TetR-4	4030.34	0.000711371		TetR-5	4030.34	0.00693429
																				TetR-1	4048.28	0.00284911		TetR-2	4046.52	0.00361811		TetR-3	4046.52	0.000706054		TetR-4	4046.52	0.00140714		TetR-5	4046.52	0.00664336
																				TetR-1	4064.47	0.00324434		TetR-2	4062.71	0.00210681		TetR-3	4062.71	0.000709491		TetR-4	4062.71	0.000357911		TetR-5	4062.71	0.00608665
																				TetR-1	4080.66	0.00318459		TetR-2	4078.89	0.00248501		TetR-3	4078.89	0		TetR-4	4078.89	0.000695053		TetR-5	4078.89	0.00748129
																				TetR-1	4096.86	0.00279531		TetR-2	4095.08	0.00284583		TetR-3	4095.08	0.000356586		TetR-4	4095.08	0.000703094		TetR-5	4095.08	0.00558462
																				TetR-1	4113.05	0.00318347		TetR-2	4111.27	0.00309712		TetR-3	4111.27	0.000715653		TetR-4	4111.27	0.000725882		TetR-5	4111.27	0.00425232
																				TetR-1	4129.24	0.00445527		TetR-2	4127.45	0.00138563		TetR-3	4127.45	0.000346875		TetR-4	4127.45	0.000344395		TetR-5	4127.45	0.0057102
																				TetR-1	4145.44	0.00616657		TetR-2	4143.64	0.00279826		TetR-3	4143.64	0.000346087		TetR-4	4143.64	0.00102949		TetR-5	4143.64	0.00378787
																				TetR-1	4161.63	0.00350277		TetR-2	4159.83	0.00240953		TetR-3	4159.83	0.000350319		TetR-4	4159.83	0.000696229		TetR-5	4159.83	0.00379048
																				TetR-1	4177.82	0.00405819		TetR-2	4176.01	0.00173844		TetR-3	4176.01	0.000336024		TetR-4	4176.01	0.00102518		TetR-5	4176.01	0.0035562
																				TetR-1	4194.02	0.00445055		TetR-2	4192.2	0.00207969		TetR-3	4192.2	0.00034294		TetR-4	4192.2	0.00104085		TetR-5	4192.2	0.00502344
																				TetR-1	4210.21	0.0041208		TetR-2	4208.38	0.00339993		TetR-3	4208.38	0		TetR-4	4208.38	0.00171451		TetR-5	4208.38	0.00383541
																				TetR-1	4226.4	0.00305494		TetR-2	4224.57	0.00238239		TetR-3	4224.57	0		TetR-4	4224.57	0.000673394		TetR-5	4224.57	0.00380361
																				TetR-1	4242.6	0.00372383		TetR-2	4240.76	0.00243229		TetR-3	4240.76	0		TetR-4	4240.76	0.000685099		TetR-5	4240.76	0.00368142
																				TetR-1	4258.79	0.00309177		TetR-2	4256.94	0.00199803		TetR-3	4256.94	0.000343176		TetR-4	4256.94	0.00136143		TetR-5	4256.94	0.00378137
																				TetR-1	4274.98	0.0023318		TetR-2	4273.13	0.00240175		TetR-3	4273.13	0.00033186		TetR-4	4273.13	0.000667896		TetR-5	4273.13	0.00447656
																				TetR-1	4291.17	0.0033155		TetR-2	4289.31	0.00369052		TetR-3	4289.31	0		TetR-4	4289.31	0.000339398		TetR-5	4289.31	0.00231253
																				TetR-1	4307.37	0.00267451		TetR-2	4305.5	0.00201365		TetR-3	4305.5	0.000339514		TetR-4	4305.5	0.000673953		TetR-5	4305.5	0.00267647
																				TetR-1	4323.56	0.00230719		TetR-2	4321.69	0.00362818		TetR-3	4321.69	0		TetR-4	4321.69	0.000660829		TetR-5	4321.69	0.00369129
																				TetR-1	4339.75	0.00333122		TetR-2	4337.87	0.00372484		TetR-3	4337.87	0.000335239		TetR-4	4337.87	0.000331027		TetR-5	4337.87	0.00325839
																				TetR-1	4355.95	0.00301519		TetR-2	4354.06	0.00393676		TetR-3	4354.06	0.000332586		TetR-4	4354.06	0.000659825		TetR-5	4354.06	0.00301911
																				TetR-1	4372.14	0.000966907		TetR-2	4370.24	0.00564044		TetR-3	4370.24	0		TetR-4	4370.24	0.00131368		TetR-5	4370.24	0.00201409
																				TetR-1	4388.33	0.00359722		TetR-2	4386.43	0.0078871		TetR-3	4386.43	0.000332457		TetR-4	4386.43	0.000662919		TetR-5	4386.43	0.00223569
																				TetR-1	4404.53	0.00166155		TetR-2	4402.62	0.00741024		TetR-3	4402.62	0		TetR-4	4402.62	0.000657823		TetR-5	4402.62	0.00301507
																				TetR-1	4420.72	0.00293447		TetR-2	4418.8	0.00649577		TetR-3	4418.8	0		TetR-4	4418.8	0.00064452		TetR-5	4418.8	0.00264112
																				TetR-1	4436.91	0.00192475		TetR-2	4434.99	0.00659653		TetR-3	4434.99	0.000331678		TetR-4	4434.99	0.000641381		TetR-5	4434.99	0.00290135
																				TetR-1	4453.1	0.00194		TetR-2	4451.18	0.00671301		TetR-3	4451.18	0		TetR-4	4451.18	0		TetR-5	4451.18	0.00322165
																				TetR-1	4469.3	0.00159002		TetR-2	4467.36	0.00482384		TetR-3	4467.36	0		TetR-4	4467.36	0.000314608		TetR-5	4467.36	0.00229734
																				TetR-1	4485.49	0.00192921		TetR-2	4483.55	0.00675226		TetR-3	4483.55	0.000334725		TetR-4	4483.55	0.000648262		TetR-5	4483.55	0.00158831
																				TetR-1	4501.69	0.00194445		TetR-2	4499.73	0.00644481		TetR-3	4499.73	0.000330335		TetR-4	4499.73	0.000643366		TetR-5	4499.73	0.00159592
																				TetR-1	4517.88	0.00345912		TetR-2	4515.92	0.00673968		TetR-3	4515.92	0		TetR-4	4515.92	0.000618229		TetR-5	4515.92	0.00163346
																				TetR-1	4534.07	0.00189113		TetR-2	4532.1	0.00768331		TetR-3	4532.1	0		TetR-4	4532.1	0.000976471		TetR-5	4532.1	0.0015679
																				TetR-1	4550.26	0.00160839		TetR-2	4548.29	0.00616909		TetR-3	4548.29	0		TetR-4	4548.29	0.000323346		TetR-5	4548.29	0
																				TetR-1	4566.46	0.00155796		TetR-2	4564.48	0.00729474		TetR-3	4564.48	0		TetR-4	4564.48	0.000619608		TetR-5	4564.48	0.000645178
																				TetR-1	4582.65	0.00125802		TetR-2	4580.66	0.00665222		TetR-3	4580.66	0		TetR-4	4580.66	0		TetR-5	4580.66	0.000307585
																				TetR-1	4598.84	0.00125137		TetR-2	4596.85	0.00615916		TetR-3	4596.85	0		TetR-4	4596.85	0.000636078		TetR-5	4596.85	0.00062894
																				TetR-1	4615.04	0.000933828		TetR-2	4613.04	0.00590832		TetR-3	4613.04	3.77302e-05		TetR-4	4613.04	0.000305377		TetR-5	4613.04	0
																				TetR-1	4631.23	0.000929723		TetR-2	4629.22	0.00655831		TetR-3	4629.22	0		TetR-4	4629.22	0.000942056		TetR-5	4629.22	0.000613114
																				TetR-1	4647.42	0.000627841		TetR-2	4645.41	0.00674806		TetR-3	4645.41	0		TetR-4	4645.41	0.000312646		TetR-5	4645.41	0.000619569
																				TetR-1	4663.62	0.000302262		TetR-2	4661.59	0.00649548		TetR-3	4661.59	0		TetR-4	4661.59	0.000601475		TetR-5	4661.59	0
																				TetR-1	4679.81	0.00248128		TetR-2	4677.78	0.00526962		TetR-3	4677.78	0		TetR-4	4677.78	0.00062588		TetR-5	4677.78	0.000300028
																				TetR-1	4696	0.00310367		TetR-2	4693.97	0.00426034		TetR-3	4693.97	0		TetR-4	4693.97	0.000626271		TetR-5	4693.97	0.000626157
																				TetR-1	4712.19	0.00152441		TetR-2	4710.15	0.00490041		TetR-3	4710.15	0		TetR-4	4710.15	0.000301722		TetR-5	4710.15	0.000312804
																				TetR-1	4728.39	0.00300402		TetR-2	4726.34	0.00633502		TetR-3	4726.34	0		TetR-4	4726.34	0.000308413		TetR-5	4726.34	0.000299502
																				TetR-1	4744.58	0.00394293		TetR-2	4742.52	0.00594532		TetR-3	4742.52	0		TetR-4	4742.52	0.000302784		TetR-5	4742.52	0.000900083
																				TetR-1	4760.77	0.00299489		TetR-2	4758.71	0.00452089		TetR-3	4758.71	0		TetR-4	4758.71	0.000598686		TetR-5	4758.71	0.000621524
																				TetR-1	4776.97	0.00364205		TetR-2	4774.9	0.00488985		TetR-3	4774.9	0		TetR-4	4774.9	0		TetR-5	4774.9	0.000889422
																				TetR-1	4793.16	0.00181012		TetR-2	4791.08	0.00331306		TetR-3	4791.08	0		TetR-4	4791.08	0.00061658		TetR-5	4791.08	0.000612
																				TetR-1	4809.35	0.0014779		TetR-2	4807.27	0.00450995		TetR-3	4807.27	0		TetR-4	4807.27	0		TetR-5	4807.27	0.000916043
																				TetR-1	4825.55	0.00119227		TetR-2	4823.45	0.00331533		TetR-3	4823.45	0		TetR-4	4823.45	0.000303646		TetR-5	4823.45	0.000588049
																				TetR-1	4841.74	0.00275051		TetR-2	4839.64	0.00234057		TetR-3	4839.64	0		TetR-4	4839.64	0		TetR-5	4839.64	0.000298227
																				TetR-1	4857.93	0.00174084		TetR-2	4855.83	0.00209613		TetR-3	4855.83	0		TetR-4	4855.83	0		TetR-5	4855.83	0.000611069
																				TetR-1	4874.13	0.00147634		TetR-2	4872.01	0.00148948		TetR-3	4872.01	0		TetR-4	4872.01	0.000594689		TetR-5	4872.01	0.000292906
																				TetR-1	4890.32	0.00147943		TetR-2	4888.2	0.00117313		TetR-3	4888.2	0		TetR-4	4888.2	0		TetR-5	4888.2	0.000296901
																				TetR-1	4906.51	0.000870475		TetR-2	4904.39	0.00117532		TetR-3	4904.39	0		TetR-4	4904.39	0		TetR-5	4904.39	0.000594725
																				TetR-1	4922.71	0.00176693		TetR-2	4920.57	0.00088726		TetR-3	4920.57	0		TetR-4	4920.57	0.000307784		TetR-5	4920.57	0.000855908
																				TetR-1	4938.9	0.00205111		TetR-2	4936.76	0.000874298		TetR-3	4936.76	0		TetR-4	4936.76	0.000312304		TetR-5	4936.76	0.000883411
																				TetR-1	4955.09	0.00171265		TetR-2	4952.94	0.000895967		TetR-3	4952.94	0		TetR-4	4952.94	0.00061613		TetR-5	4952.94	0.00151422
																				TetR-1	4971.28	0.00176263		TetR-2	4969.13	0.00119559		TetR-3	4969.13	0		TetR-4	4969.13	0.000321713		TetR-5	4969.13	0.00169874
																				TetR-1	4987.48	0.0017689		TetR-2	4985.32	0.000846421		TetR-3	4985.32	0		TetR-4	4985.32	0.000685992		TetR-5	4985.32	0.000291883
																				TetR-1	5003.67	0.00168745		TetR-2	5001.5	0.00148017		TetR-3	5001.5	0		TetR-4	5001.5	0.000241702		TetR-5	5001.5	0.000585641
																				TetR-1	5019.86	0.00143061		TetR-2	5017.69	0.000589466		TetR-3	5017.69	0		TetR-4	5017.69	0		TetR-5	5017.69	0.000851058
																				TetR-1	5036.06	0.00257892		TetR-2	5033.88	0		TetR-3	5033.88	0		TetR-4	5033.88	0		TetR-5	5033.88	0.000867803
																				TetR-1	5052.25	0.00226445		TetR-2	5050.06	0.000891185		TetR-3	5050.06	0		TetR-4	5050.06	0		TetR-5	5050.06	0
																				TetR-1	5068.44	0.00230874		TetR-2	5066.25	0.000300495		TetR-3	5066.25	0		TetR-4	5066.25	0		TetR-5	5066.25	0.00085227
																				TetR-1	5084.64	0.00226748		TetR-2	5082.43	0.00106606		TetR-3	5082.43	0		TetR-4	5082.43	0		TetR-5	5082.43	0.000891264
																				TetR-1	5100.83	0.00251604		TetR-2	5098.62	0		TetR-3	5098.62	0		TetR-4	5098.62	0		TetR-5	5098.62	0
																				TetR-1	5117.02	0.00114996		TetR-2	5114.81	0		TetR-3	5114.81	0		TetR-4	5114.81	0		TetR-5	5114.81	0.000388219
																				TetR-1	5133.22	0.00235789		TetR-2	5130.99	0		TetR-3	5130.99	0		TetR-4	5130.99	0		TetR-5	5130.99	0
																				TetR-1	5149.41	0.00278172		TetR-2	5147.18	0		TetR-3	5147.18	0		TetR-4	5147.18	0		TetR-5	5147.18	0
																				TetR-1	5165.6	0.00260124		TetR-2	5163.36	0		TetR-3	5163.36	0		TetR-4	5163.36	0		TetR-5	5163.36	0
																				TetR-1	5181.8	0.00241561		TetR-2	5179.55	0		TetR-3	5179.55	0		TetR-4	5179.55	0		TetR-5	5179.55	0
																				TetR-1	5197.99	0.00175794		TetR-2	5195.73	0		TetR-3	5195.73	0		TetR-4	5195.73	0		TetR-5	5195.73	0
																				TetR-1	5214.18	0.00214576		TetR-2	5211.92	0		TetR-3	5211.92	0		TetR-4	5211.92	0		TetR-5	5211.92	0
																				TetR-1	5230.38	0.00248694		TetR-2	5228.11	0		TetR-3	5228.11	0		TetR-4	5228.11	0		TetR-5	5228.11	0
																				TetR-1	5246.57	0.00466258		TetR-2	5244.29	0		TetR-3	5244.29	0		TetR-4	5244.29	0		TetR-5	5244.29	0
																				TetR-1	5262.76	0.00191864		TetR-2	5260.48	0		TetR-3	5260.48	0		TetR-4	5260.48	0		TetR-5	5260.48	0
																				TetR-1	5278.95	0.00167762		TetR-2	5276.67	0		TetR-3	5276.67	0		TetR-4	5276.67	0		TetR-5	5276.67	0
																				TetR-1	5295.15	0.00162268		TetR-2	5292.85	0		TetR-3	5292.85	0		TetR-4	5292.85	0		TetR-5	5292.85	0
																				TetR-1	5311.34	0.00204307		TetR-2	5309.04	0		TetR-3	5309.04	0		TetR-4	5309.04	0		TetR-5	5309.04	0
																				TetR-1	5327.53	0.000354816		TetR-2	5325.22	0		TetR-3	5325.22	0		TetR-4	5325.22	0		TetR-5	5325.22	0
																				TetR-1	5343.73	0.00072493		TetR-2	5341.41	0		TetR-3	5341.41	0		TetR-4	5341.41	0		TetR-5	5341.41	0
																				TetR-1	5359.92	0.000754663		TetR-2	5357.6	0		TetR-3	5357.6	0		TetR-4	5357.6	0		TetR-5	5357.6	0
																				TetR-1	5376.11	0		TetR-2	5373.78	0		TetR-3	5373.78	0		TetR-4	5373.78	0		TetR-5	5373.78	0
																				TetR-1	5392.31	0.000850656		TetR-2	5389.97	0		TetR-3	5389.97	0		TetR-4	5389.97	0		TetR-5	5389.97	0

## Sheet: Figure 3B,C,D, Extended Data Fi
Figure 3B,C,D, Extended Data Figure 3
Filename	Killed Plasmid Carrier	Killed Plasmid Free	Predation Rate	Plasmid Cost	Total Cells	Plasmid Carriers	Plasmid Free	stepNum	folder_name	rep
step-00980.pickle	127	9723	0.03	0.9	22565	1660	20905	980	Sim_number_100_rep_2.0_phage_present_1_resistance_cost_0.9_24-10-14-23-56-54_results.csv	2
step-00980.pickle	6072	6655	0.04	0	19928	9567	10361	980	Sim_number_101_rep_2.0_phage_present_1_resistance_cost_0.0_24-10-14-23-56-55_results.csv	2
step-00980.pickle	2318	9210	0.04	0.2	18152	5733	12419	980	Sim_number_103_rep_2.0_phage_present_1_resistance_cost_0.2_24-10-14-23-58-20_results.csv	2
step-00980.pickle	622	10180	0.04	0.4	18612	3439	15173	980	Sim_number_105_rep_2.0_phage_present_1_resistance_cost_0.4_24-10-14-23-59-35_results.csv	2
step-00980.pickle	599	10585	0.04	0.5	18098	2333	15765	980	Sim_number_106_rep_2.0_phage_present_1_resistance_cost_0.5_24-10-14-23-59-35_results.csv	2
step-00980.pickle	307	11199	0.04	0.7	17843	1798	16045	980	Sim_number_108_rep_2.0_phage_present_1_resistance_cost_0.7_24-10-15-00-01-38_results.csv	2
step-00980.pickle	185	11367	0.04	0.8	18626	1755	16871	980	Sim_number_109_rep_2.0_phage_present_1_resistance_cost_0.8_24-10-15-00-03-31_results.csv	2
step-00980.pickle	200	11502	0.04	0.9	18027	1627	16400	980	Sim_number_110_rep_2.0_phage_present_1_resistance_cost_0.9_24-10-15-00-05-02_results.csv	2
step-00980.pickle	5335	7794	0.05	0.1	15099	6675	8424	980	Sim_number_112_rep_2.0_phage_present_1_resistance_cost_0.1_24-10-15-00-08-48_results.csv	2
step-00980.pickle	2071	9709	0.05	0.3	14597	4374	10223	980	Sim_number_114_rep_2.0_phage_present_1_resistance_cost_0.3_24-10-15-00-09-26_results.csv	2
step-00980.pickle	1166	10513	0.05	0.4	15225	3510	11715	980	Sim_number_115_rep_2.0_phage_present_1_resistance_cost_0.4_24-10-15-00-09-24_results.csv	2
step-00980.pickle	783	11335	0.05	0.5	14289	2656	11633	980	Sim_number_116_rep_2.0_phage_present_1_resistance_cost_0.5_24-10-15-00-09-44_results.csv	2
step-00980.pickle	555	11546	0.05	0.6	14444	2234	12210	980	Sim_number_117_rep_2.0_phage_present_1_resistance_cost_0.6_24-10-15-00-09-52_results.csv	2
step-00980.pickle	346	11653	0.05	0.8	14865	1681	13184	980	Sim_number_119_rep_2.0_phage_present_1_resistance_cost_0.8_24-10-15-00-11-14_results.csv	2
step-00980.pickle	2170	2185	0.01	0	32847	16396	16451	980	Sim_number_11_rep_1.0_phage_present_1_resistance_cost_0.0_24-10-14-22-32-11_results.csv	1
step-00980.pickle	0	0	0	0.1	37911	7175	30736	980	Sim_number_122_rep_3.0_phage_present_0_resistance_cost_0.1_24-10-15-00-16-10_results.csv	3
step-00980.pickle	0	0	0	0.3	37309	2985	34324	980	Sim_number_124_rep_3.0_phage_present_0_resistance_cost_0.3_24-10-15-00-18-40_results.csv	3
step-00980.pickle	0	0	0	0.5	37388	2246	35142	980	Sim_number_126_rep_3.0_phage_present_0_resistance_cost_0.5_24-10-15-00-23-36_results.csv	3
step-00980.pickle	0	0	0	0.6	36871	2107	34764	980	Sim_number_127_rep_3.0_phage_present_0_resistance_cost_0.6_24-10-15-00-24-37_results.csv	3
step-00980.pickle	0	0	0	0.7	37118	1938	35180	980	Sim_number_128_rep_3.0_phage_present_0_resistance_cost_0.7_24-10-15-00-24-44_results.csv	3
step-00980.pickle	0	0	0	0.8	37208	1864	35344	980	Sim_number_129_rep_3.0_phage_present_0_resistance_cost_0.8_24-10-15-00-25-10_results.csv	3
step-00980.pickle	484	3099	0.01	0.1	32148	7569	24579	980	Sim_number_12_rep_1.0_phage_present_1_resistance_cost_0.1_24-10-14-22-32-12_results.csv	1
step-00980.pickle	0	0	0	0.9	36933	1795	35138	980	Sim_number_130_rep_3.0_phage_present_0_resistance_cost_0.9_24-10-15-00-25-45_results.csv	3
step-00980.pickle	1678	2529	0.01	0	32679	13441	19238	980	Sim_number_131_rep_3.0_phage_present_1_resistance_cost_0.0_24-10-15-00-26-47_results.csv	3
step-00980.pickle	642	3333	0.01	0.1	31573	7707	23866	980	Sim_number_132_rep_3.0_phage_present_1_resistance_cost_0.1_24-10-15-00-27-33_results.csv	3
step-00980.pickle	323	4016	0.01	0.2	30647	4327	26320	980	Sim_number_133_rep_3.0_phage_present_1_resistance_cost_0.2_24-10-15-00-28-34_results.csv	3
step-00980.pickle	177	4018	0.01	0.3	30575	3076	27499	980	Sim_number_134_rep_3.0_phage_present_1_resistance_cost_0.3_24-10-15-00-29-20_results.csv	3
step-00980.pickle	122	4023	0.01	0.4	30921	2559	28362	980	Sim_number_135_rep_3.0_phage_present_1_resistance_cost_0.4_24-10-15-00-30-08_results.csv	3
step-00980.pickle	72	4032	0.01	0.6	30971	2049	28922	980	Sim_number_137_rep_3.0_phage_present_1_resistance_cost_0.6_24-10-15-00-31-40_results.csv	3
step-00980.pickle	71	3798	0.01	0.7	31023	1920	29103	980	Sim_number_138_rep_3.0_phage_present_1_resistance_cost_0.7_24-10-15-00-33-36_results.csv	3
step-00980.pickle	243	3890	0.01	0.2	31084	4105	26979	980	Sim_number_13_rep_1.0_phage_present_1_resistance_cost_0.2_24-10-14-22-32-12_results.csv	1
step-00980.pickle	26	3946	0.01	0.9	31078	1766	29312	980	Sim_number_140_rep_3.0_phage_present_1_resistance_cost_0.9_24-10-15-00-34-49_results.csv	3
step-00980.pickle	4607	3230	0.02	0	27782	15910	11872	980	Sim_number_141_rep_3.0_phage_present_1_resistance_cost_0.0_24-10-15-00-38-46_results.csv	3
step-00980.pickle	1510	5989	0.02	0.1	26316	7287	19029	980	Sim_number_142_rep_3.0_phage_present_1_resistance_cost_0.1_24-10-15-00-42-32_results.csv	3
step-00980.pickle	942	6878	0.02	0.2	24872	4668	20204	980	Sim_number_143_rep_3.0_phage_present_1_resistance_cost_0.2_24-10-15-00-43-23_results.csv	3
step-00980.pickle	373	7110	0.02	0.3	25775	3107	22668	980	Sim_number_144_rep_3.0_phage_present_1_resistance_cost_0.3_24-10-15-00-44-25_results.csv	3
step-00980.pickle	148	7433	0.02	0.5	25777	2235	23542	980	Sim_number_146_rep_3.0_phage_present_1_resistance_cost_0.5_24-10-15-00-44-59_results.csv	3
step-00980.pickle	202	7688	0.02	0.6	25291	1998	23293	980	Sim_number_147_rep_3.0_phage_present_1_resistance_cost_0.6_24-10-15-00-45-04_results.csv	3
step-00980.pickle	137	6613	0.02	0.7	27022	1864	25158	980	Sim_number_148_rep_3.0_phage_present_1_resistance_cost_0.7_24-10-15-00-45-38_results.csv	3
step-00980.pickle	141	4080	0.01	0.3	31108	2853	28255	980	Sim_number_14_rep_1.0_phage_present_1_resistance_cost_0.3_24-10-14-22-32-12_results.csv	1
step-00980.pickle	75	7464	0.02	0.9	26074	1701	24373	980	Sim_number_150_rep_3.0_phage_present_1_resistance_cost_0.9_24-10-15-00-45-59_results.csv	3
step-00980.pickle	4918	6146	0.03	0	22762	10561	12201	980	Sim_number_151_rep_3.0_phage_present_1_resistance_cost_0.0_24-10-15-00-50-29_results.csv	3
step-00980.pickle	762	9217	0.03	0.3	21477	4045	17432	980	Sim_number_154_rep_3.0_phage_present_1_resistance_cost_0.3_24-10-15-00-58-44_results.csv	3
step-00980.pickle	122	9795	0.03	0.9	21678	1705	19973	980	Sim_number_160_rep_3.0_phage_present_1_resistance_cost_0.9_24-10-15-01-05-14_results.csv	3
step-00980.pickle	6715	6360	0.04	0	19231	9896	9335	980	Sim_number_161_rep_3.0_phage_present_1_resistance_cost_0.0_24-10-15-01-07-46_results.csv	3
step-00980.pickle	4543	7702	0.04	0.1	17071	7398	9673	980	Sim_number_162_rep_3.0_phage_present_1_resistance_cost_0.1_24-10-15-01-08-53_results.csv	3
step-00980.pickle	2557	8602	0.04	0.2	17766	5985	11781	980	Sim_number_163_rep_3.0_phage_present_1_resistance_cost_0.2_24-10-15-01-09-52_results.csv	3
step-00980.pickle	1745	9352	0.04	0.3	16883	4787	12096	980	Sim_number_164_rep_3.0_phage_present_1_resistance_cost_0.3_24-10-15-01-11-30_results.csv	3
step-00980.pickle	466	10717	0.04	0.4	18807	2860	15947	980	Sim_number_165_rep_3.0_phage_present_1_resistance_cost_0.4_24-10-15-01-11-29_results.csv	3
step-00980.pickle	403	11029	0.04	0.5	17942	2525	15417	980	Sim_number_166_rep_3.0_phage_present_1_resistance_cost_0.5_24-10-15-01-13-10_results.csv	3
step-00980.pickle	338	11161	0.04	0.6	17746	2115	15631	980	Sim_number_167_rep_3.0_phage_present_1_resistance_cost_0.6_24-10-15-01-14-35_results.csv	3
step-00980.pickle	334	11023	0.04	0.7	18335	1783	16552	980	Sim_number_168_rep_3.0_phage_present_1_resistance_cost_0.7_24-10-15-01-15-43_results.csv	3
step-00980.pickle	259	11236	0.04	0.8	18372	1705	16667	980	Sim_number_169_rep_3.0_phage_present_1_resistance_cost_0.8_24-10-15-01-16-06_results.csv	3
step-00980.pickle	85	3752	0.01	0.5	30919	2277	28642	980	Sim_number_16_rep_1.0_phage_present_1_resistance_cost_0.5_24-10-14-22-32-16_results.csv	1
step-00980.pickle	173	10793	0.04	0.9	18441	1668	16773	980	Sim_number_170_rep_3.0_phage_present_1_resistance_cost_0.9_24-10-15-01-18-16_results.csv	3
step-00980.pickle	7454	6404	0.05	0	16486	8790	7696	980	Sim_number_171_rep_3.0_phage_present_1_resistance_cost_0.0_24-10-15-01-20-11_results.csv	3
step-00980.pickle	3111	9215	0.05	0.2	14752	5089	9663	980	Sim_number_173_rep_3.0_phage_present_1_resistance_cost_0.2_24-10-15-01-22-23_results.csv	3
step-00980.pickle	2160	9817	0.05	0.3	14345	4274	10071	980	Sim_number_174_rep_3.0_phage_present_1_resistance_cost_0.3_24-10-15-01-23-23_results.csv	3
step-00980.pickle	1283	10702	0.05	0.4	14139	3477	10662	980	Sim_number_175_rep_3.0_phage_present_1_resistance_cost_0.4_24-10-15-01-23-50_results.csv	3
step-00980.pickle	557	10839	0.05	0.6	14774	2399	12375	980	Sim_number_177_rep_3.0_phage_present_1_resistance_cost_0.6_24-10-15-01-25-54_results.csv	3
step-00980.pickle	323	11845	0.05	0.7	14845	1998	12847	980	Sim_number_178_rep_3.0_phage_present_1_resistance_cost_0.7_24-10-15-01-26-05_results.csv	3
step-00980.pickle	340	11951	0.05	0.8	14331	1755	12576	980	Sim_number_179_rep_3.0_phage_present_1_resistance_cost_0.8_24-10-15-01-26-30_results.csv	3
step-00980.pickle	68	4176	0.01	0.6	31129	2070	29059	980	Sim_number_17_rep_1.0_phage_present_1_resistance_cost_0.6_24-10-14-22-32-12_results.csv	1
step-00980.pickle	296	12276	0.05	0.9	15422	1564	13858	980	Sim_number_180_rep_3.0_phage_present_1_resistance_cost_0.9_24-10-15-01-26-31_results.csv	3
step-00980.pickle	0	0	0	0	39662	20677	18985	980	Sim_number_181_rep_4.0_phage_present_0_resistance_cost_0.0_24-10-15-01-29-30_results.csv	4
step-00980.pickle	0	0	0	0.2	37662	3735	33927	980	Sim_number_183_rep_4.0_phage_present_0_resistance_cost_0.2_24-10-15-01-30-39_results.csv	4
step-00980.pickle	0	0	0	0.4	37056	2645	34411	980	Sim_number_185_rep_4.0_phage_present_0_resistance_cost_0.4_24-10-15-01-32-15_results.csv	4
step-00980.pickle	0	0	0	0.5	37049	2317	34732	980	Sim_number_186_rep_4.0_phage_present_0_resistance_cost_0.5_24-10-15-01-33-12_results.csv	4
step-00980.pickle	0	0	0	0.6	37486	2134	35352	980	Sim_number_187_rep_4.0_phage_present_0_resistance_cost_0.6_24-10-15-01-33-48_results.csv	4
step-00980.pickle	0	0	0	0.7	37273	1994	35279	980	Sim_number_188_rep_4.0_phage_present_0_resistance_cost_0.7_24-10-15-01-36-58_results.csv	4
step-00980.pickle	0	0	0	0.9	36858	1782	35076	980	Sim_number_190_rep_4.0_phage_present_0_resistance_cost_0.9_24-10-15-01-45-30_results.csv	4
step-00980.pickle	1992	2440	0.01	0	32604	15149	17455	980	Sim_number_191_rep_4.0_phage_present_1_resistance_cost_0.0_24-10-15-01-46-36_results.csv	4
step-00980.pickle	697	3313	0.01	0.1	31115	7558	23557	980	Sim_number_192_rep_4.0_phage_present_1_resistance_cost_0.1_24-10-15-01-46-50_results.csv	4
step-00980.pickle	222	3416	0.01	0.2	31634	4345	27289	980	Sim_number_193_rep_4.0_phage_present_1_resistance_cost_0.2_24-10-15-01-47-04_results.csv	4
step-00980.pickle	203	3647	0.01	0.3	31066	3099	27967	980	Sim_number_194_rep_4.0_phage_present_1_resistance_cost_0.3_24-10-15-01-47-31_results.csv	4
step-00980.pickle	103	3607	0.01	0.4	31541	2447	29094	980	Sim_number_195_rep_4.0_phage_present_1_resistance_cost_0.4_24-10-15-01-47-31_results.csv	4
step-00980.pickle	47	3594	0.01	0.5	31832	2211	29621	980	Sim_number_196_rep_4.0_phage_present_1_resistance_cost_0.5_24-10-15-01-48-36_results.csv	4
step-00980.pickle	53	3900	0.01	0.6	30874	2074	28800	980	Sim_number_197_rep_4.0_phage_present_1_resistance_cost_0.6_24-10-15-01-48-36_results.csv	4
step-00980.pickle	57	4081	0.01	0.7	31196	1888	29308	980	Sim_number_198_rep_4.0_phage_present_1_resistance_cost_0.7_24-10-15-01-49-17_results.csv	4
step-00980.pickle	72	4197	0.01	0.8	30635	1776	28859	980	Sim_number_199_rep_4.0_phage_present_1_resistance_cost_0.8_24-10-15-01-52-09_results.csv	4
step-00980.pickle	72	3927	0.01	0.8	30711	1803	28908	980	Sim_number_19_rep_1.0_phage_present_1_resistance_cost_0.8_24-10-14-22-32-09_results.csv	1
step-00980.pickle	0	0	0	0	38858	19465	19393	980	Sim_number_1_rep_1.0_phage_present_0_resistance_cost_0.0_24-10-14-22-32-09_results.csv	1
step-00980.pickle	39	3693	0.01	0.9	31469	1776	29693	980	Sim_number_200_rep_4.0_phage_present_1_resistance_cost_0.9_24-10-15-01-52-15_results.csv	4
step-00980.pickle	1278	6563	0.02	0.1	26030	5815	20215	980	Sim_number_202_rep_4.0_phage_present_1_resistance_cost_0.1_24-10-15-01-53-32_results.csv	4
step-00980.pickle	403	7115	0.02	0.3	26123	3300	22823	980	Sim_number_204_rep_4.0_phage_present_1_resistance_cost_0.3_24-10-15-01-55-10_results.csv	4
step-00980.pickle	237	7364	0.02	0.4	25899	2503	23396	980	Sim_number_205_rep_4.0_phage_present_1_resistance_cost_0.4_24-10-15-01-56-36_results.csv	4
step-00980.pickle	160	7456	0.02	0.5	25788	2144	23644	980	Sim_number_206_rep_4.0_phage_present_1_resistance_cost_0.5_24-10-15-01-58-32_results.csv	4
step-00980.pickle	112	6982	0.02	0.6	26743	2078	24665	980	Sim_number_207_rep_4.0_phage_present_1_resistance_cost_0.6_24-10-15-01-59-19_results.csv	4
step-00980.pickle	147	7742	0.02	0.7	24941	1854	23087	980	Sim_number_208_rep_4.0_phage_present_1_resistance_cost_0.7_24-10-15-02-01-58_results.csv	4
step-00980.pickle	139	7800	0.02	0.8	25351	1741	23610	980	Sim_number_209_rep_4.0_phage_present_1_resistance_cost_0.8_24-10-15-02-09-44_results.csv	4
step-00980.pickle	56	3925	0.01	0.9	30753	1725	29028	980	Sim_number_20_rep_1.0_phage_present_1_resistance_cost_0.9_24-10-14-22-32-09_results.csv	1
step-00980.pickle	109	7649	0.02	0.9	25319	1660	23659	980	Sim_number_210_rep_4.0_phage_present_1_resistance_cost_0.9_24-10-15-02-11-41_results.csv	4
step-00980.pickle	2268	8123	0.03	0.1	22233	7032	15201	980	Sim_number_212_rep_4.0_phage_present_1_resistance_cost_0.1_24-10-15-02-16-34_results.csv	4
step-00980.pickle	1275	8430	0.03	0.2	21865	5128	16737	980	Sim_number_213_rep_4.0_phage_present_1_resistance_cost_0.2_24-10-15-02-18-21_results.csv	4
step-00980.pickle	802	8973	0.03	0.3	21410	3792	17618	980	Sim_number_214_rep_4.0_phage_present_1_resistance_cost_0.3_24-10-15-02-20-21_results.csv	4
step-00980.pickle	477	9956	0.03	0.4	20932	2786	18146	980	Sim_number_215_rep_4.0_phage_present_1_resistance_cost_0.4_24-10-15-02-21-35_results.csv	4
step-00980.pickle	216	9130	0.03	0.5	23069	2290	20779	980	Sim_number_216_rep_4.0_phage_present_1_resistance_cost_0.5_24-10-15-02-22-43_results.csv	4
step-00980.pickle	268	10090	0.03	0.6	21299	1992	19307	980	Sim_number_217_rep_4.0_phage_present_1_resistance_cost_0.6_24-10-15-02-22-43_results.csv	4
step-00980.pickle	200	10016	0.03	0.7	21017	1912	19105	980	Sim_number_218_rep_4.0_phage_present_1_resistance_cost_0.7_24-10-15-02-23-21_results.csv	4
step-00980.pickle	189	9827	0.03	0.8	21469	1719	19750	980	Sim_number_219_rep_4.0_phage_present_1_resistance_cost_0.8_24-10-15-02-23-34_results.csv	4
step-00980.pickle	4416	3577	0.02	0	27552	15083	12469	980	Sim_number_21_rep_1.0_phage_present_1_resistance_cost_0.0_24-10-14-22-32-09_results.csv	1
step-00980.pickle	168	10031	0.03	0.9	21794	1642	20152	980	Sim_number_220_rep_4.0_phage_present_1_resistance_cost_0.9_24-10-15-02-23-55_results.csv	4
step-00980.pickle	6358	6613	0.04	0	19106	9464	9642	980	Sim_number_221_rep_4.0_phage_present_1_resistance_cost_0.0_24-10-15-02-25-36_results.csv	4
step-00980.pickle	3890	7789	0.04	0.1	18687	7263	11424	980	Sim_number_222_rep_4.0_phage_present_1_resistance_cost_0.1_24-10-15-02-26-00_results.csv	4
step-00980.pickle	2509	9003	0.04	0.2	17569	5856	11713	980	Sim_number_223_rep_4.0_phage_present_1_resistance_cost_0.2_24-10-15-02-26-17_results.csv	4
step-00980.pickle	1084	10582	0.04	0.3	17414	3789	13625	980	Sim_number_224_rep_4.0_phage_present_1_resistance_cost_0.3_24-10-15-02-26-52_results.csv	4
step-00980.pickle	803	10256	0.04	0.4	17628	3298	14330	980	Sim_number_225_rep_4.0_phage_present_1_resistance_cost_0.4_24-10-15-02-30-34_results.csv	4
step-00980.pickle	413	10527	0.04	0.5	18779	2556	16223	980	Sim_number_226_rep_4.0_phage_present_1_resistance_cost_0.5_24-10-15-02-32-08_results.csv	4
step-00980.pickle	359	11046	0.04	0.6	17669	2114	15555	980	Sim_number_227_rep_4.0_phage_present_1_resistance_cost_0.6_24-10-15-02-32-42_results.csv	4
step-00980.pickle	307	10630	0.04	0.7	17958	1874	16084	980	Sim_number_228_rep_4.0_phage_present_1_resistance_cost_0.7_24-10-15-02-33-31_results.csv	4
step-00980.pickle	221	11300	0.04	0.8	18442	1720	16722	980	Sim_number_229_rep_4.0_phage_present_1_resistance_cost_0.8_24-10-15-02-33-52_results.csv	4
step-00980.pickle	1325	6293	0.02	0.1	26493	6836	19657	980	Sim_number_22_rep_1.0_phage_present_1_resistance_cost_0.1_24-10-14-22-32-09_results.csv	1
step-00980.pickle	212	11624	0.04	0.9	17907	1610	16297	980	Sim_number_230_rep_4.0_phage_present_1_resistance_cost_0.9_24-10-15-02-35-05_results.csv	4
step-00980.pickle	7346	6855	0.05	0	15954	8073	7881	980	Sim_number_231_rep_4.0_phage_present_1_resistance_cost_0.0_24-10-15-02-36-09_results.csv	4
step-00980.pickle	5242	7840	0.05	0.1	15362	6766	8596	980	Sim_number_232_rep_4.0_phage_present_1_resistance_cost_0.1_24-10-15-02-36-42_results.csv	4
step-00980.pickle	3419	9278	0.05	0.2	14329	5253	9076	980	Sim_number_233_rep_4.0_phage_present_1_resistance_cost_0.2_24-10-15-02-38-50_results.csv	4
step-00980.pickle	1378	10319	0.05	0.4	13862	3542	10320	980	Sim_number_235_rep_4.0_phage_present_1_resistance_cost_0.4_24-10-15-02-40-40_results.csv	4
step-00980.pickle	814	11072	0.05	0.5	14549	2874	11675	980	Sim_number_236_rep_4.0_phage_present_1_resistance_cost_0.5_24-10-15-02-42-52_results.csv	4
step-00980.pickle	394	11604	0.05	0.7	16035	1834	14201	980	Sim_number_238_rep_4.0_phage_present_1_resistance_cost_0.7_24-10-15-02-45-10_results.csv	4
step-00980.pickle	359	11833	0.05	0.8	14560	1727	12833	980	Sim_number_239_rep_4.0_phage_present_1_resistance_cost_0.8_24-10-15-02-44-53_results.csv	4
step-00980.pickle	591	7328	0.02	0.2	25962	4701	21261	980	Sim_number_23_rep_1.0_phage_present_1_resistance_cost_0.2_24-10-14-22-32-09_results.csv	1
step-00980.pickle	305	12472	0.05	0.9	14214	1545	12669	980	Sim_number_240_rep_4.0_phage_present_1_resistance_cost_0.9_24-10-15-02-45-21_results.csv	4
step-00980.pickle	0	0	0	0.1	37203	8799	28404	980	Sim_number_242_rep_5.0_phage_present_0_resistance_cost_0.1_24-10-15-02-49-42_results.csv	5
step-00980.pickle	0	0	0	0.2	37437	3779	33658	980	Sim_number_243_rep_5.0_phage_present_0_resistance_cost_0.2_24-10-15-02-50-55_results.csv	5
step-00980.pickle	0	0	0	0.3	37243	3157	34086	980	Sim_number_244_rep_5.0_phage_present_0_resistance_cost_0.3_24-10-15-02-53-02_results.csv	5
step-00980.pickle	0	0	0	0.4	37635	2459	35176	980	Sim_number_245_rep_5.0_phage_present_0_resistance_cost_0.4_24-10-15-02-53-15_results.csv	5
step-00980.pickle	0	0	0	0.5	37084	2271	34813	980	Sim_number_246_rep_5.0_phage_present_0_resistance_cost_0.5_24-10-15-02-55-49_results.csv	5
step-00980.pickle	0	0	0	0.7	37425	1981	35444	980	Sim_number_248_rep_5.0_phage_present_0_resistance_cost_0.7_24-10-15-02-56-47_results.csv	5
step-00980.pickle	0	0	0	0.8	37256	1877	35379	980	Sim_number_249_rep_5.0_phage_present_0_resistance_cost_0.8_24-10-15-02-56-55_results.csv	5
step-00980.pickle	0	0	0	0.9	37419	1759	35660	980	Sim_number_250_rep_5.0_phage_present_0_resistance_cost_0.9_24-10-15-02-58-21_results.csv	5
step-00980.pickle	630	3001	0.01	0.1	31762	8289	23473	980	Sim_number_252_rep_5.0_phage_present_1_resistance_cost_0.1_24-10-15-03-00-37_results.csv	5
step-00980.pickle	283	3597	0.01	0.2	31735	4157	27578	980	Sim_number_253_rep_5.0_phage_present_1_resistance_cost_0.2_24-10-15-03-02-00_results.csv	5
step-00980.pickle	131	3944	0.01	0.3	31436	2956	28480	980	Sim_number_254_rep_5.0_phage_present_1_resistance_cost_0.3_24-10-15-03-03-53_results.csv	5
step-00980.pickle	135	4058	0.01	0.4	30652	2430	28222	980	Sim_number_255_rep_5.0_phage_present_1_resistance_cost_0.4_24-10-15-03-04-06_results.csv	5
step-00980.pickle	64	4067	0.01	0.5	30792	2386	28406	980	Sim_number_256_rep_5.0_phage_present_1_resistance_cost_0.5_24-10-15-03-05-15_results.csv	5
step-00980.pickle	77	4226	0.01	0.7	30369	1919	28450	980	Sim_number_258_rep_5.0_phage_present_1_resistance_cost_0.7_24-10-15-03-08-49_results.csv	5
step-00980.pickle	55	3842	0.01	0.8	30814	1838	28976	980	Sim_number_259_rep_5.0_phage_present_1_resistance_cost_0.8_24-10-15-03-09-22_results.csv	5
step-00980.pickle	226	6849	0.02	0.4	26442	2524	23918	980	Sim_number_25_rep_1.0_phage_present_1_resistance_cost_0.4_24-10-14-22-32-09_results.csv	1
step-00980.pickle	71	4029	0.01	0.9	30747	1726	29021	980	Sim_number_260_rep_5.0_phage_present_1_resistance_cost_0.9_24-10-15-03-09-57_results.csv	5
step-00980.pickle	4285	3650	0.02	0	27191	14170	13021	980	Sim_number_261_rep_5.0_phage_present_1_resistance_cost_0.0_24-10-15-03-10-04_results.csv	5
step-00980.pickle	762	6702	0.02	0.2	25588	4923	20665	980	Sim_number_263_rep_5.0_phage_present_1_resistance_cost_0.2_24-10-15-03-14-17_results.csv	5
step-00980.pickle	309	6905	0.02	0.3	26517	3102	23415	980	Sim_number_264_rep_5.0_phage_present_1_resistance_cost_0.3_24-10-15-03-16-09_results.csv	5
step-00980.pickle	291	7477	0.02	0.4	25050	2596	22454	980	Sim_number_265_rep_5.0_phage_present_1_resistance_cost_0.4_24-10-15-03-19-45_results.csv	5
step-00980.pickle	192	7059	0.02	0.5	26220	2141	24079	980	Sim_number_266_rep_5.0_phage_present_1_resistance_cost_0.5_24-10-15-03-19-52_results.csv	5
step-00980.pickle	191	7761	0.02	0.6	25134	1986	23148	980	Sim_number_267_rep_5.0_phage_present_1_resistance_cost_0.6_24-10-15-03-20-56_results.csv	5
step-00980.pickle	92	7015	0.02	0.8	26129	1823	24306	980	Sim_number_269_rep_5.0_phage_present_1_resistance_cost_0.8_24-10-15-03-23-18_results.csv	5
step-00980.pickle	5198	5565	0.03	0	23364	11695	11669	980	Sim_number_271_rep_5.0_phage_present_1_resistance_cost_0.0_24-10-15-03-23-59_results.csv	5
step-00980.pickle	2701	7833	0.03	0.1	21399	7109	14290	980	Sim_number_272_rep_5.0_phage_present_1_resistance_cost_0.1_24-10-15-03-29-59_results.csv	5
step-00980.pickle	1226	8789	0.03	0.2	21130	4847	16283	980	Sim_number_273_rep_5.0_phage_present_1_resistance_cost_0.2_24-10-15-03-35-33_results.csv	5
step-00980.pickle	587	9180	0.03	0.3	22274	3699	18575	980	Sim_number_274_rep_5.0_phage_present_1_resistance_cost_0.3_24-10-15-03-35-51_results.csv	5
step-00980.pickle	367	9313	0.03	0.4	21552	2661	18891	980	Sim_number_275_rep_5.0_phage_present_1_resistance_cost_0.4_24-10-15-03-37-40_results.csv	5
step-00980.pickle	301	9499	0.03	0.5	21716	2325	19391	980	Sim_number_276_rep_5.0_phage_present_1_resistance_cost_0.5_24-10-15-03-40-23_results.csv	5
step-00980.pickle	179	9910	0.03	0.6	21406	2054	19352	980	Sim_number_277_rep_5.0_phage_present_1_resistance_cost_0.6_24-10-15-03-41-15_results.csv	5
step-00980.pickle	170	9994	0.03	0.7	21533	1923	19610	980	Sim_number_278_rep_5.0_phage_present_1_resistance_cost_0.7_24-10-15-03-42-10_results.csv	5
step-00980.pickle	178	9846	0.03	0.8	21340	1724	19616	980	Sim_number_279_rep_5.0_phage_present_1_resistance_cost_0.8_24-10-15-03-43-06_results.csv	5
step-00980.pickle	151	10061	0.03	0.9	22056	1629	20427	980	Sim_number_280_rep_5.0_phage_present_1_resistance_cost_0.9_24-10-15-03-43-20_results.csv	5
step-00980.pickle	4357	7565	0.04	0.1	18086	7809	10277	980	Sim_number_282_rep_5.0_phage_present_1_resistance_cost_0.1_24-10-15-03-45-03_results.csv	5
step-00980.pickle	1212	9625	0.04	0.3	18459	4191	14268	980	Sim_number_284_rep_5.0_phage_present_1_resistance_cost_0.3_24-10-15-03-48-16_results.csv	5
step-00980.pickle	292	11142	0.04	0.6	18767	2058	16709	980	Sim_number_287_rep_5.0_phage_present_1_resistance_cost_0.6_24-10-15-03-50-15_results.csv	5
step-00980.pickle	211	11551	0.04	0.7	17918	1921	15997	980	Sim_number_288_rep_5.0_phage_present_1_resistance_cost_0.7_24-10-15-03-52-11_results.csv	5
step-00980.pickle	236	11255	0.04	0.8	18335	1735	16600	980	Sim_number_289_rep_5.0_phage_present_1_resistance_cost_0.8_24-10-15-03-52-39_results.csv	5
step-00980.pickle	144	7425	0.02	0.7	25788	1846	23942	980	Sim_number_28_rep_1.0_phage_present_1_resistance_cost_0.7_24-10-14-22-32-09_results.csv	1
step-00980.pickle	203	11074	0.04	0.9	18606	1627	16979	980	Sim_number_290_rep_5.0_phage_present_1_resistance_cost_0.9_24-10-15-03-53-25_results.csv	5
step-00980.pickle	7497	6396	0.05	0	16708	8945	7763	980	Sim_number_291_rep_5.0_phage_present_1_resistance_cost_0.0_24-10-15-03-55-01_results.csv	5
step-00980.pickle	5520	7476	0.05	0.1	14541	6703	7838	980	Sim_number_292_rep_5.0_phage_present_1_resistance_cost_0.1_24-10-15-03-56-21_results.csv	5
step-00980.pickle	3222	8908	0.05	0.2	14624	5336	9288	980	Sim_number_293_rep_5.0_phage_present_1_resistance_cost_0.2_24-10-15-03-56-25_results.csv	5
step-00980.pickle	1752	10035	0.05	0.3	15439	4034	11405	980	Sim_number_294_rep_5.0_phage_present_1_resistance_cost_0.3_24-10-15-03-57-01_results.csv	5
step-00980.pickle	790	11548	0.05	0.5	14022	2737	11285	980	Sim_number_296_rep_5.0_phage_present_1_resistance_cost_0.5_24-10-15-03-57-53_results.csv	5
step-00980.pickle	431	11594	0.05	0.6	14554	2461	12093	980	Sim_number_297_rep_5.0_phage_present_1_resistance_cost_0.6_24-10-15-03-58-31_results.csv	5
step-00980.pickle	243	11804	0.05	0.7	15522	2060	13462	980	Sim_number_298_rep_5.0_phage_present_1_resistance_cost_0.7_24-10-15-03-58-44_results.csv	5
step-00980.pickle	306	12347	0.05	0.8	15846	1631	14215	980	Sim_number_299_rep_5.0_phage_present_1_resistance_cost_0.8_24-10-15-03-59-48_results.csv	5
step-00980.pickle	90	7473	0.02	0.8	25999	1754	24245	980	Sim_number_29_rep_1.0_phage_present_1_resistance_cost_0.8_24-10-14-22-32-09_results.csv	1
step-00980.pickle	297	11737	0.05	0.9	15545	1565	13980	980	Sim_number_300_rep_5.0_phage_present_1_resistance_cost_0.9_24-10-15-04-00-10_results.csv	5
step-00980.pickle	0	0	0	0	38840	19529	19311	980	Sim_number_301_rep_6.0_phage_present_0_resistance_cost_0.0_24-10-15-04-01-45_results.csv	6
step-00980.pickle	0	0	0	0.1	37636	6151	31485	980	Sim_number_302_rep_6.0_phage_present_0_resistance_cost_0.1_24-10-15-04-04-17_results.csv	6
step-00980.pickle	94	7504	0.02	0.9	25540	1689	23851	980	Sim_number_30_rep_1.0_phage_present_1_resistance_cost_0.9_24-10-14-22-32-09_results.csv	1
step-00980.pickle	5172	5768	0.03	0	23266	10967	12299	980	Sim_number_31_rep_1.0_phage_present_1_resistance_cost_0.0_24-10-14-22-32-09_results.csv	1
step-00980.pickle	3043	7293	0.03	0.1	21874	8062	13812	980	Sim_number_32_rep_1.0_phage_present_1_resistance_cost_0.1_24-10-14-22-32-21_results.csv	1
step-00980.pickle	1088	8720	0.03	0.2	22193	4646	17547	980	Sim_number_33_rep_1.0_phage_present_1_resistance_cost_0.2_24-10-14-22-32-21_results.csv	1
step-00980.pickle	1225	9981	0.04	0.3	18196	4384	13812	980	Sim_number_344_rep_6.0_phage_present_1_resistance_cost_0.3_24-10-15-04-09-06_results.csv	6
step-00980.pickle	407	9766	0.03	0.4	21638	2634	19004	980	Sim_number_35_rep_1.0_phage_present_1_resistance_cost_0.4_24-10-14-22-32-21_results.csv	1
step-00980.pickle	246	9446	0.03	0.5	21958	2440	19518	980	Sim_number_36_rep_1.0_phage_present_1_resistance_cost_0.5_24-10-14-22-32-16_results.csv	1
step-00980.pickle	198	9768	0.03	0.6	21671	2104	19567	980	Sim_number_37_rep_1.0_phage_present_1_resistance_cost_0.6_24-10-14-22-32-16_results.csv	1
step-00980.pickle	186	10018	0.03	0.7	21629	1863	19766	980	Sim_number_38_rep_1.0_phage_present_1_resistance_cost_0.7_24-10-14-22-32-09_results.csv	1
step-00980.pickle	131	9975	0.03	0.8	21703	1760	19943	980	Sim_number_39_rep_1.0_phage_present_1_resistance_cost_0.8_24-10-14-22-32-09_results.csv	1
step-00980.pickle	0	0	0	0.2	37684	3934	33750	980	Sim_number_3_rep_1.0_phage_present_0_resistance_cost_0.2_24-10-14-22-32-09_results.csv	1
step-00980.pickle	6408	6050	0.04	0	20059	10273	9786	980	Sim_number_41_rep_1.0_phage_present_1_resistance_cost_0.0_24-10-14-22-32-09_results.csv	1
step-00980.pickle	4632	7202	0.04	0.1	17723	7926	9797	980	Sim_number_42_rep_1.0_phage_present_1_resistance_cost_0.1_24-10-14-22-32-19_results.csv	1
step-00980.pickle	2502	9034	0.04	0.2	17557	5582	11975	980	Sim_number_43_rep_1.0_phage_present_1_resistance_cost_0.2_24-10-14-22-32-10_results.csv	1
step-00980.pickle	619	10467	0.04	0.4	18308	3274	15034	980	Sim_number_45_rep_1.0_phage_present_1_resistance_cost_0.4_24-10-14-22-32-10_results.csv	1
step-00980.pickle	445	11187	0.04	0.5	18241	2386	15855	980	Sim_number_46_rep_1.0_phage_present_1_resistance_cost_0.5_24-10-14-22-32-19_results.csv	1
step-00980.pickle	329	11252	0.04	0.6	17755	2023	15732	980	Sim_number_47_rep_1.0_phage_present_1_resistance_cost_0.6_24-10-14-22-32-19_results.csv	1
step-00980.pickle	0	0	0	0.3	37255	3242	34013	980	Sim_number_4_rep_1.0_phage_present_0_resistance_cost_0.3_24-10-14-22-32-21_results.csv	1
step-00980.pickle	6730	7253	0.05	0	16336	7816	8520	980	Sim_number_51_rep_1.0_phage_present_1_resistance_cost_0.0_24-10-14-22-32-19_results.csv	1
step-00980.pickle	4774	8050	0.05	0.1	15386	6598	8788	980	Sim_number_52_rep_1.0_phage_present_1_resistance_cost_0.1_24-10-14-22-32-19_results.csv	1
step-00980.pickle	3093	9413	0.05	0.2	14647	5051	9596	980	Sim_number_53_rep_1.0_phage_present_1_resistance_cost_0.2_24-10-14-22-32-19_results.csv	1
step-00980.pickle	1856	9821	0.05	0.3	15185	4395	10790	980	Sim_number_54_rep_1.0_phage_present_1_resistance_cost_0.3_24-10-14-22-32-23_results.csv	1
step-00980.pickle	1083	10484	0.05	0.4	15324	3579	11745	980	Sim_number_55_rep_1.0_phage_present_1_resistance_cost_0.4_24-10-14-22-32-11_results.csv	1
step-00980.pickle	987	10517	0.05	0.5	13985	2831	11154	980	Sim_number_56_rep_1.0_phage_present_1_resistance_cost_0.5_24-10-14-22-32-18_results.csv	1
step-00980.pickle	561	11045	0.05	0.6	15242	2289	12953	980	Sim_number_57_rep_1.0_phage_present_1_resistance_cost_0.6_24-10-14-22-32-18_results.csv	1
step-00980.pickle	422	11786	0.05	0.7	15489	1824	13665	980	Sim_number_58_rep_1.0_phage_present_1_resistance_cost_0.7_24-10-14-22-32-18_results.csv	1
step-00980.pickle	0	0	0	0.4	37025	2644	34381	980	Sim_number_5_rep_1.0_phage_present_0_resistance_cost_0.4_24-10-14-22-32-09_results.csv	1
step-00980.pickle	244	12524	0.05	0.9	14767	1625	13142	980	Sim_number_60_rep_1.0_phage_present_1_resistance_cost_0.9_24-10-14-22-32-10_results.csv	1
step-00980.pickle	0	0	0	0	39503	23892	15611	980	Sim_number_61_rep_2.0_phage_present_0_resistance_cost_0.0_24-10-14-23-19-57_results.csv	2
step-00980.pickle	0	0	0	0.1	37403	6399	31004	980	Sim_number_62_rep_2.0_phage_present_0_resistance_cost_0.1_24-10-14-23-21-00_results.csv	2
step-00980.pickle	0	0	0	0.2	37713	4249	33464	980	Sim_number_63_rep_2.0_phage_present_0_resistance_cost_0.2_24-10-14-23-21-03_results.csv	2
step-00980.pickle	0	0	0	0.3	37787	3016	34771	980	Sim_number_64_rep_2.0_phage_present_0_resistance_cost_0.3_24-10-14-23-21-08_results.csv	2
step-00980.pickle	0	0	0	0.4	37307	2526	34781	980	Sim_number_65_rep_2.0_phage_present_0_resistance_cost_0.4_24-10-14-23-22-00_results.csv	2
step-00980.pickle	0	0	0	0.6	37408	2146	35262	980	Sim_number_67_rep_2.0_phage_present_0_resistance_cost_0.6_24-10-14-23-23-31_results.csv	2
step-00980.pickle	0	0	0	0.8	36972	1867	35105	980	Sim_number_69_rep_2.0_phage_present_0_resistance_cost_0.8_24-10-14-23-25-37_results.csv	2
step-00980.pickle	0	0	0	0.5	36994	2291	34703	980	Sim_number_6_rep_1.0_phage_present_0_resistance_cost_0.5_24-10-14-22-32-09_results.csv	1
step-00980.pickle	0	0	0	0.9	37255	1801	35454	980	Sim_number_70_rep_2.0_phage_present_0_resistance_cost_0.9_24-10-14-23-26-25_results.csv	2
step-00980.pickle	1928	2258	0.01	0	32538	15298	17240	980	Sim_number_71_rep_2.0_phage_present_1_resistance_cost_0.0_24-10-14-23-29-15_results.csv	2
step-00980.pickle	130	3547	0.01	0.4	31448	2595	28853	980	Sim_number_75_rep_2.0_phage_present_1_resistance_cost_0.4_24-10-14-23-32-07_results.csv	2
step-00980.pickle	113	3985	0.01	0.5	30571	2276	28295	980	Sim_number_76_rep_2.0_phage_present_1_resistance_cost_0.5_24-10-14-23-32-34_results.csv	2
step-00980.pickle	60	4020	0.01	0.6	31089	2063	29026	980	Sim_number_77_rep_2.0_phage_present_1_resistance_cost_0.6_24-10-14-23-33-23_results.csv	2
step-00980.pickle	36	3861	0.01	0.7	31772	1931	29841	980	Sim_number_78_rep_2.0_phage_present_1_resistance_cost_0.7_24-10-14-23-34-21_results.csv	2
step-00980.pickle	74	4057	0.01	0.8	30677	1782	28895	980	Sim_number_79_rep_2.0_phage_present_1_resistance_cost_0.8_24-10-14-23-35-08_results.csv	2
step-00980.pickle	0	0	0	0.6	37369	2074	35295	980	Sim_number_7_rep_1.0_phage_present_0_resistance_cost_0.6_24-10-14-22-32-09_results.csv	1
step-00980.pickle	4060	4012	0.02	0	27747	13916	13831	980	Sim_number_81_rep_2.0_phage_present_1_resistance_cost_0.0_24-10-14-23-37-13_results.csv	2
step-00980.pickle	2015	5587	0.02	0.1	25657	8351	17306	980	Sim_number_82_rep_2.0_phage_present_1_resistance_cost_0.1_24-10-14-23-37-33_results.csv	2
step-00980.pickle	651	7222	0.02	0.2	25475	3806	21669	980	Sim_number_83_rep_2.0_phage_present_1_resistance_cost_0.2_24-10-14-23-37-55_results.csv	2
step-00980.pickle	449	7689	0.02	0.3	24970	3263	21707	980	Sim_number_84_rep_2.0_phage_present_1_resistance_cost_0.3_24-10-14-23-38-10_results.csv	2
step-00980.pickle	287	7368	0.02	0.4	25744	2499	23245	980	Sim_number_85_rep_2.0_phage_present_1_resistance_cost_0.4_24-10-14-23-38-10_results.csv	2
step-00980.pickle	181	7375	0.02	0.5	25531	2235	23296	980	Sim_number_86_rep_2.0_phage_present_1_resistance_cost_0.5_24-10-14-23-38-21_results.csv	2
step-00980.pickle	104	7829	0.02	0.6	25398	2043	23355	980	Sim_number_87_rep_2.0_phage_present_1_resistance_cost_0.6_24-10-14-23-38-21_results.csv	2
step-00980.pickle	104	7496	0.02	0.7	25455	1921	23534	980	Sim_number_88_rep_2.0_phage_present_1_resistance_cost_0.7_24-10-14-23-38-45_results.csv	2
step-00980.pickle	127	7110	0.02	0.8	25954	1741	24213	980	Sim_number_89_rep_2.0_phage_present_1_resistance_cost_0.8_24-10-14-23-39-29_results.csv	2
step-00980.pickle	0	0	0	0.7	37037	1941	35096	980	Sim_number_8_rep_1.0_phage_present_0_resistance_cost_0.7_24-10-14-22-32-09_results.csv	1
step-00980.pickle	110	7447	0.02	0.9	25933	1666	24267	980	Sim_number_90_rep_2.0_phage_present_1_resistance_cost_0.9_24-10-14-23-39-46_results.csv	2
step-00980.pickle	6144	4783	0.03	0	23107	12319	10788	980	Sim_number_91_rep_2.0_phage_present_1_resistance_cost_0.0_24-10-14-23-43-31_results.csv	2
step-00980.pickle	2869	7182	0.03	0.1	22028	7696	14332	980	Sim_number_92_rep_2.0_phage_present_1_resistance_cost_0.1_24-10-14-23-45-05_results.csv	2
step-00980.pickle	1236	8109	0.03	0.2	22157	5074	17083	980	Sim_number_93_rep_2.0_phage_present_1_resistance_cost_0.2_24-10-14-23-45-05_results.csv	2
step-00980.pickle	689	9236	0.03	0.3	21355	3570	17785	980	Sim_number_94_rep_2.0_phage_present_1_resistance_cost_0.3_24-10-14-23-45-05_results.csv	2
step-00980.pickle	338	9772	0.03	0.4	21839	2710	19129	980	Sim_number_95_rep_2.0_phage_present_1_resistance_cost_0.4_24-10-14-23-48-35_results.csv	2
step-00980.pickle	279	9986	0.03	0.5	21387	2181	19206	980	Sim_number_96_rep_2.0_phage_present_1_resistance_cost_0.5_24-10-14-23-49-49_results.csv	2
step-00980.pickle	218	9516	0.03	0.6	22168	2042	20126	980	Sim_number_97_rep_2.0_phage_present_1_resistance_cost_0.6_24-10-14-23-51-11_results.csv	2
step-00980.pickle	189	9785	0.03	0.7	21782	1868	19914	980	Sim_number_98_rep_2.0_phage_present_1_resistance_cost_0.7_24-10-14-23-55-09_results.csv	2
step-00980.pickle	127	9953	0.03	0.8	21899	1818	20081	980	Sim_number_99_rep_2.0_phage_present_1_resistance_cost_0.8_24-10-14-23-56-43_results.csv	2
step-00980.pickle	0	0	0	0.8	37248	1859	35389	980	Sim_number_9_rep_1.0_phage_present_0_resistance_cost_0.8_24-10-14-22-32-11_results.csv	1

## Sheet: Figure4
figure 4b
proportion of the total biomass area occupied by strain ARP,Chl
		absence of phage		presence of phage
replication	1	0.695369		0.933957
	2	0.739442		0.94741
	3	0.595016		0.979738
	4	0.712157		0.915353
	5	0.598542		0.942839
figure 4c
		absence of phage		presence of phage
		Diameter		Diameter
replication	1	10968		6830
	2	10620		6826
	3	10615		6487
	4	10227		6498
	5	10939		6467
figure 4d
absence T6	Radius	proportions		Radius	proportions		Radius	proportions		Radius	proportions		Radius	proportions		Presence of pahge	Radius	proportions		Radius	proportions		Radius	proportions		Radius	proportions		Radius	proportions
	8.07995	1		8.07995	1		8.07995	1		8.07995	1		8.07995	1			8.09207	1		8.08601	1		8.09207	1		8.09207	1		8.09207	0.958333
	16.1599	1		16.1599	0.964286		16.1599	1		16.1599	1		16.1599	1			16.1781	1		16.172	1		16.1781	1		16.1781	1		16.1902	0.964286
	24.2399	1		24.2399	0.95		24.2399	1		24.2399	1		24.2399	1			24.2701	1		24.258	1		24.2701	1		24.2701	1		24.2823	1
	32.3198	1		32.3198	0.979169		32.3198	1		32.3198	1		32.3198	1			32.3561	1		32.344	1		32.3622	1		32.3622	1		32.3743	1
	40.3998	1		40.3998	0.916667		40.3998	1		40.3998	1		40.3998	1			40.4482	1		40.43	1		40.4482	1		40.4482	1		40.4724	1
	48.4797	1		48.4797	0.987498		48.4797	1		48.4797	1		48.4797	1			48.5342	1		48.5221	0.95		48.5403	1		48.5403	1		48.5645	1
	56.5657	1		56.5657	1		56.5657	1		56.5657	1		56.5657	1			56.6263	0.988095		56.6081	0.95		56.6323	1		56.6323	1		56.6626	1
	64.6457	1		64.6457	0.940475		64.6457	1		64.6457	1		64.6457	1			64.7123	0.988636		64.6941	0.940476		64.7184	1		64.7184	1		64.7547	0.98
	72.7256	1		72.7256	0.991667		72.7256	1		72.7256	1		72.7256	1			72.8044	1		72.7801	0.908333		72.8104	1		72.8104	0.979167		72.8468	0.958333
	80.8056	1		80.8056	0.982141		80.8056	1		80.8056	1		80.8056	1			80.8904	1		80.8661	0.839286		80.9025	0.991935		80.9025	0.943548		80.9449	0.927419
	88.8855	1		88.8855	0.991937		88.8855	1		88.8855	1		88.8855	1			88.9824	0.969697		88.9522	0.83871		88.9885	0.94697		88.9885	0.94697		89.0369	0.939394
	96.9655	1		96.9655	0.986843		96.9655	1		96.9655	1		96.9655	1			97.0684	0.977273		97.0382	0.861842		97.0806	0.939394		97.0806	0.931818		97.129	0.962121
	105.045	1		105.045	0.979169		105.045	1		105.045	1		105.045	1			105.161	1		105.124	0.868421		105.173	0.926829		105.173	0.957317		105.227	0.963415
	113.125	1		113.125	0.981706		113.125	1		113.125	1		113.125	1			113.247	0.993902		113.21	0.884146		113.259	0.920732		113.259	0.95122		113.319	0.97561
	121.205	1		121.205	0.977275		121.205	1		121.205	1		121.205	1			121.339	0.97561		121.296	0.916667		121.351	0.939024		121.351	0.963415		121.411	0.97561
	129.285	1		129.285	0.983694		129.285	1		129.285	1		129.285	1			129.425	0.957447		129.382	0.961956		129.437	0.93617		129.443	0.973404		129.509	0.989362
	137.365	1		137.365	0.982953		137.365	1		137.365	1		137.365	1			137.517	0.973404		137.474	0.961956		137.529	0.914894		137.529	0.962766		137.601	0.990196
	145.445	1		145.445	0.987071		145.445	1		145.445	1		145.445	1			145.603	0.990196		145.56	0.96875		145.621	0.941176		145.621	0.960784		145.7	0.989796
	153.531	0.995902		153.531	0.972224		153.531	1		153.531	1		153.531	1			153.695	0.995614		153.646	0.949074		153.707	0.942982		153.713	0.973684		153.792	0.972727
	161.611	1		161.611	0.969298		161.611	1		161.611	1		161.611	1			161.781	1		161.732	0.912281		161.799	0.936441		161.799	0.974576		161.884	0.987288
	169.691	1		169.691	0.979169		169.691	1		169.691	1		169.691	1			169.873	0.995614		169.818	0.941667		169.891	0.894737		169.891	0.951754		169.982	0.964912
	177.771	1		177.771	0.980471		177.771	1		177.771	1		177.771	1			177.959	0.985507		177.904	0.949219		177.977	0.880435		177.983	0.938406		178.074	0.975352
	185.851	1		185.851	0.981345		185.851	1		185.851	1		185.851	1			186.051	0.992064		185.99	0.947761		186.069	0.892857		186.075	0.90873		186.166	0.960318
	193.931	0.996031		193.931	0.974267		193.931	1		193.931	1		193.931	1			194.137	1		194.076	0.946429		194.161	0.929104		194.161	0.910448		194.264	0.957692
	202.011	0.993671		202.011	0.985294		202.011	1		202.011	1		202.011	1			202.229	0.996575		202.162	0.958333		202.247	0.924658		202.253	0.952055		202.356	0.979452
	210.091	1		210.091	0.982396		210.091	1		210.091	1		210.091	0.996624			210.315	0.992857		210.248	0.943662		210.339	0.928082		210.345	0.95548		210.448	0.941781
	218.171	1		218.171	0.969514		218.171	1		218.171	1		218.171	1			218.407	0.983333		218.334	0.919643		218.431	0.908784		218.431	0.935811		218.546	0.956081
	226.251	1		226.251	0.978125		226.251	1		226.251	1		226.251	0.996914			226.493	0.979412		226.426	0.907051		226.517	0.891566		226.523	0.924699		226.638	0.917647
	234.331	1		234.331	0.978914		234.331	1		234.331	1		234.331	1			234.585	0.966867		234.512	0.926471		234.609	0.86747		234.615	0.933735		234.737	0.898148
	242.411	1		242.411	0.973835		242.411	1		242.411	1		242.411	0.996988			242.671	0.960844		242.598	0.943452		242.701	0.831325		242.701	0.89759		242.829	0.879518
	250.497	1		250.497	0.982141		250.497	1		250.497	1		250.497	1			250.763	0.96978		250.684	0.916667		250.787	0.831579		250.793	0.897368		250.921	0.907895
	258.577	1		258.577	0.978494		258.577	1		258.577	1		258.577	1			258.849	0.980769		258.77	0.925824		258.879	0.824713		258.886	0.902299		259.019	0.918539
	266.657	1		266.657	0.966835		266.657	1		266.657	1		266.657	1			266.941	0.989011		266.856	0.928191		266.972	0.82967		266.972	0.923077		267.111	0.946629
	274.737	1		274.737	0.976063		274.737	1		274.737	1		274.737	1			275.027	0.990099		274.942	0.944149		275.058	0.861386		275.064	0.957921		275.203	0.902913
	282.816	1		282.816	0.986702		282.816	1		282.816	1		282.816	1			283.119	0.983516		283.028	0.951531		283.15	0.876374		283.156	0.967033		283.301	0.860825
	290.896	1		290.896	0.976416		290.896	1		290.896	1		290.896	1			291.205	0.987624		291.114	0.955189		291.242	0.876238		291.242	0.965347		291.393	0.85101
	298.976	0.997706		298.976	0.988208		298.976	1		298.976	1		298.976	1			299.297	0.988739		299.2	0.960784		299.328	0.885135		299.334	0.970721		299.485	0.859813
	307.056	0.997706		307.056	0.979357		307.056	1		307.056	1		307.056	1			307.383	0.990654		307.293	0.94266		307.42	0.925234		307.426	0.953271		307.583	0.883027
	315.136	1		315.136	0.973216		315.136	1		315.136	1		315.136	1			315.475	0.976636		315.379	0.924107		315.512	0.946262		315.512	0.929907		315.675	0.89486
	323.216	1		323.216	0.968749		323.216	1		323.216	1		323.216	0.997827			323.561	0.981405		323.465	0.904018		323.598	0.952479		323.604	0.911157		323.773	0.892562
	331.296	1		331.296	0.973451		331.296	1		331.296	1		331.296	1			331.654	0.982301		331.551	0.917391		331.69	0.964602		331.696	0.902655		331.866	0.894495
	339.376	1		339.376	0.972918		339.376	1		339.376	1		339.376	1			339.74	1		339.637	0.92418		339.776	0.978633		339.782	0.92094		339.958	0.899573
	347.456	1		347.456	0.97951		347.456	1		347.456	1		347.456	0.995969			347.832	0.986434		347.723	0.908333		347.868	0.972441		347.874	0.917323		348.056	0.897638
	355.542	1		355.542	0.975608		355.542	1		355.542	1		355.542	1			355.918	0.967672		355.809	0.904471		355.96	0.95		355.966	0.924		356.148	0.862205
	363.622	0.998031		363.622	0.956349		363.622	1		363.622	1		363.622	0.998			364.01	0.976378		363.895	0.902985		364.046	0.91875		364.052	0.933333		364.24	0.879237
	371.702	1		371.702	0.967804		371.702	1		371.702	1		371.702	0.998176			372.096	0.994604		371.981	0.881148		372.138	0.923358		372.144	0.930657		372.338	0.861314
	379.782	0.998149		379.782	0.960525		379.782	1		379.782	1		379.782	0.996298			380.188	0.998062		380.067	0.857914		380.23	0.912791		380.236	0.906977		380.43	0.887405
	387.862	1		387.862	0.960145		387.862	1		387.862	1		387.862	0.996063			388.274	0.996241		388.153	0.865672		388.316	0.894737		388.322	0.896616		388.522	0.870301
	395.942	0.998176		395.942	0.968749		395.942	1		395.942	1		395.942	1			396.366	0.998322		396.245	0.853572		396.408	0.889262		396.414	0.932886		396.62	0.832215
	404.022	1		404.022	0.968533		404.022	1		404.022	1		404.022	1			404.452	0.992806		404.331	0.856383		404.5	0.901079		404.506	0.946043		404.712	0.832734
	412.102	0.998251		412.102	0.948631		412.102	1		412.102	1		412.102	0.998251			412.544	0.977778		412.417	0.894097		412.586	0.914815		412.592	0.940741		412.81	0.893617
	420.182	1		420.182	0.967859		420.182	1		420.182	1		420.182	0.9966			420.63	0.97549		420.503	0.892605		420.678	0.93464		420.684	0.928105		420.902	0.930463
	428.262	1		428.262	0.956082		428.262	1		428.262	1		428.262	0.99669			428.722	0.989796		428.589	0.905		428.77	0.940476		428.776	0.908163		428.995	0.95302
	436.342	1		436.342	0.968353		436.342	1		436.342	1		436.342	0.998275			436.808	0.993464		436.675	0.919872		436.856	0.941176		436.863	0.929738		437.093	0.927586
	444.422	0.998447		444.422	0.958882		444.422	1		444.422	1		444.422	0.998467			444.9	0.998466		444.761	0.917208		444.949	0.947853		444.955	0.957055		445.185	0.921212
	452.508	1		452.508	0.980302		452.508	1		452.508	1		452.508	0.996855			452.992	0.985294		452.847	0.938679		453.041	0.95098		453.047	0.964052		453.277	0.928344
	460.588	0.998447		460.588	0.969937		460.588	1		460.588	1		460.588	0.996855			461.078	0.996774		460.933	0.942073		461.127	0.964516		461.133	0.970968		461.375	0.941935
	468.667	1		468.667	0.958859		468.667	1		468.667	1		468.667	0.998467			469.17	0.997143		469.019	0.947115		469.219	0.987143		469.225	0.951429		469.467	0.938571
	476.747	1		476.747	0.974286		476.747	1		476.747	1		476.747	0.998467			477.256	0.992515		477.105	0.96		477.311	0.994012		477.317	0.944611		477.559	0.935583
	484.827	1		484.827	0.95238		484.827	1		484.827	1		484.827	1			485.348	0.990909		485.197	0.957353		485.397	1		485.403	0.963636		485.657	0.94152
	492.907	1		492.907	0.957812		492.907	1		492.907	1		492.907	0.992816			493.434	0.99		493.283	0.941964		493.489	0.991429		493.495	0.964286		493.749	0.949153
	500.987	1		500.987	0.958102		500.987	1		500.987	1		500.987	0.998557			501.526	0.983824		501.369	0.938596		501.581	0.960983		501.587	0.959538		501.847	0.949704
	509.067	1		509.067	0.963482		509.067	1		509.067	1		509.067	1			509.612	0.986994		509.455	0.930107		509.667	0.945588		509.673	0.961765		509.939	0.931818
	517.147	0.998647		517.147	0.947804		517.147	1		517.147	1		517.147	0.997353			517.704	0.993456		517.541	0.94186		517.759	0.927461		517.765	0.935233		518.031	0.901639
	525.227	0.998647		525.227	0.960384		525.227	1		525.227	1		525.227	0.997267			525.79	0.994475		525.627	0.927807		525.851	0.907458		525.857	0.947514		526.13	0.896175
	533.307	0.998635		533.307	0.966757		533.307	1		533.307	1		533.307	0.995812			533.882	0.991713		533.713	0.926075		533.937	0.913408		533.943	0.941341		534.222	0.910995
	541.387	0.99869		541.387	0.966396		541.387	1		541.387	1		541.387	0.997435			541.969	0.993655		541.799	0.912635		542.029	0.895939		542.035	0.930203		542.314	0.918848
	549.467	1		549.467	0.940416		549.467	1		549.467	1		549.467	0.997353			550.061	0.984456		549.885	0.903553		550.121	0.887306		550.127	0.939119		550.412	0.918449
	557.553	1		557.553	0.957475		557.553	1		557.553	1		557.553	1			558.147	0.98262		557.971	0.900773		558.207	0.856952		558.219	0.93984		558.504	0.920513
	565.633	1		565.633	0.949482		565.633	1		565.633	1		565.633	0.998729			566.239	0.985507		566.057	0.885639		566.299	0.842995		566.305	0.915459		566.596	0.939024
	573.713	1		573.713	0.948275		573.713	1		573.713	1		573.713	0.997537			574.325	0.992228		574.149	0.899753		574.385	0.86282		574.397	0.903846		574.694	0.947436
	581.793	0.996271		581.793	0.949259		581.793	1		581.793	1		581.793	0.996192			582.417	0.997513		582.235	0.924279		582.477	0.873134		582.489	0.90796		582.786	0.949749
	589.873	1		589.873	0.948318		589.873	1		589.873	1		589.873	0.995306			590.503	0.995261		590.321	0.9375		590.569	0.882775		590.575	0.907895		590.884	0.95892
	597.953	0.998792		597.953	0.946859		597.953	1		597.953	1		597.953	0.993961			598.595	0.988038		598.407	0.940141		598.655	0.911483		598.667	0.916268		598.976	0.964286
	606.033	0.99878		606.033	0.935184		606.033	1		606.033	1		606.033	0.992682			606.681	0.987562		606.493	0.938095		606.747	0.916268		606.76	0.941314		607.068	0.958525
	614.113	0.998871		614.113	0.920239		614.113	1		614.113	1		614.113	0.991937			614.773	0.993562		614.579	0.923349		614.839	0.903333		614.846	0.958145		615.167	0.945349
	622.193	0.997675		622.193	0.932125		622.193	1		622.193	1		622.193	0.995349			622.859	0.996479		622.665	0.892534		622.925	0.892019		622.938	0.974178		623.259	0.916279
	630.273	0.99651		630.273	0.931192		630.273	1		630.273	1		630.273	0.990655			630.951	0.988152		630.751	0.899306		631.018	0.898402		631.03	0.958904		631.351	0.915158
	638.353	0.996682		638.353	0.937498		638.353	1		638.353	1		638.353	0.992224			639.037	0.989083		638.837	0.917046		639.11	0.891403		639.116	0.946832		639.449	0.915919
	646.432	0.998871		646.432	0.923161		646.432	1		646.432	1		646.432	0.99			647.129	0.992046		646.923	0.929372		647.196	0.890134		647.208	0.954036		647.541	0.905556
	654.518	0.994345		654.518	0.908694		654.518	1		654.518	1		654.518	0.993333			655.215	0.993562		655.009	0.933761		655.288	0.898913		655.3	0.954348		655.633	0.900442
	662.598	0.997925		662.598	0.922149		662.598	1		662.598	1		662.598	0.986898			663.307	0.994726		663.101	0.950658		663.38	0.896624		663.386	0.951477		663.731	0.889361
	670.678	0.998925		670.678	0.899788		670.678	1		670.678	1		670.678	0.991769			671.393	0.996637		671.187	0.939873		671.466	0.906667		671.478	0.958889		671.823	0.89935
	678.758	0.99678		678.758	0.902776		678.758	1		678.758	1		678.758	0.987886			679.485	0.99789		679.273	0.920833		679.558	0.884937		679.57	0.959205		679.921	0.918016
	686.838	0.996937		686.838	0.888655		686.838	1		686.838	1		686.838	0.989796			687.571	0.99498		687.359	0.919872		687.65	0.912245		687.656	0.962245		688.013	0.933055
	694.918	0.998937		694.918	0.914608		694.918	1		694.918	1		694.918	0.982216			695.663	0.988683		695.445	0.923077		695.736	0.924897		695.748	0.977366		696.105	0.943133
	702.998	0.99898		702.998	0.901208		702.998	1		702.998	1		702.998	0.98431			703.749	0.987124		703.531	0.921371		703.828	0.906627		703.84	0.976907		704.204	0.961155
	711.078	0.997961		711.078	0.895227		711.078	1		711.078	1		711.078	0.989216			711.841	0.990273		711.617	0.913462		711.92	0.895228		711.926	0.958506		712.296	0.976096
	719.158	0.996047		719.158	0.897412		719.158	1		719.158	1		719.158	0.992914			719.927	0.986734		719.703	0.915698		720.006	0.890816		720.018	0.946356		720.388	0.957171
	727.238	0.994898		727.238	0.908463		727.238	1		727.238	1		727.238	0.989961			728.019	0.992157		727.789	0.916338		728.098	0.883333		728.11	0.929842		728.486	0.944898
	735.318	0.996255		735.318	0.885914		735.318	1		735.318	1		735.318	0.988506			736.105	0.994209		735.875	0.93314		736.19	0.883019		736.196	0.923585		736.578	0.935328
	743.398	0.995137		743.398	0.885686		743.398	1		743.398	1		743.398	0.989463			744.197	0.991245		743.961	0.934825		744.276	0.883399		744.288	0.906127		744.67	0.930392
	751.484	0.99611		751.484	0.890976		751.484	1		751.484	1		751.484	0.986486			752.283	0.994209		752.053	0.930451		752.368	0.892193		752.38	0.897769		752.768	0.922509
	759.564	0.996255		759.564	0.877953		759.564	1		759.564	1		759.564	0.98289			760.376	0.995455		760.139	0.944656		760.46	0.906844		760.466	0.903558		760.86	0.927509
	767.644	0.991573		767.644	0.884616		767.644	1		767.644	1		767.644	0.983396			768.462	0.989464		768.225	0.948556		768.546	0.90566		768.558	0.915709		768.958	0.93774
	775.724	0.988678		775.724	0.847745		775.724	1		775.724	1		775.724	0.982557			776.554	0.991697		776.311	0.94697		776.638	0.902015		776.651	0.937729		777.05	0.935424
	783.804	0.98651		783.804	0.863808		783.804	1		783.804	1		783.804	0.984212			784.64	0.991877		784.397	0.943182		784.73	0.89652		784.737	0.954213		785.142	0.936832
	791.884	0.990843		791.884	0.848941		791.884	1		791.884	1		791.884	0.989012			792.732	0.994444		792.483	0.943636		792.816	0.884686		792.829	0.957565		793.24	0.922862
	799.964	0.991757		799.964	0.884965		799.964	1		799.964	1		799.964	0.980769			800.818	0.993682		800.569	0.937063		800.909	0.903079		800.921	0.938406		801.333	0.924107
	808.044	0.992322		808.044	0.848023		808.044	1		808.044	1		808.044	0.983333			808.91	0.987544		808.655	0.925		808.995	0.914591		809.007	0.919298		809.425	0.908602
	816.124	0.99129		816.124	0.859757		816.124	1		816.124	1		816.124	0.983333			816.996	0.99654		816.741	0.930702		817.087	0.927336		817.099	0.924562		817.523	0.922262
	824.204	0.981949		824.204	0.834184		824.204	1		824.204	1		824.204	0.979824			825.088	0.995614		824.827	0.937937		825.179	0.935121		825.191	0.945876		825.615	0.944915
	832.283	0.985592		832.283	0.841314		832.283	1		832.283	1		832.283	0.981357			833.174	0.991582		832.919	0.934483		833.265	0.938983		833.277	0.959898		833.707	0.97079
	840.363	0.983451		840.363	0.836176		840.363	1		840.363	1		840.363	0.979965			841.266	0.984536		841.005	0.951179		841.357	0.937282		841.369	0.939024		841.805	0.97079
	848.443	0.986063		848.443	0.829698		848.443	1		848.443	1		848.443	0.979094			849.352	0.986063		849.091	0.953859		849.449	0.926271		849.461	0.941525		849.897	0.969064
	856.529	0.986333		856.529	0.831882		856.529	1		856.529	1		856.529	0.982443			857.444	0.992574		857.177	0.95922		857.535	0.911371		857.547	0.951505		857.995	0.971947
	864.609	0.986439		864.609	0.828992		864.609	1		864.609	1		864.609	0.981392			865.53	0.992424		865.263	0.950806		865.627	0.916949		865.639	0.946128		866.087	0.962544
	872.689	0.989129		872.689	0.82598		872.689	1		872.689	1		872.689	0.977424			873.622	0.991857		873.349	0.921266		873.719	0.906958		873.731	0.934853		874.179	0.958469
	880.769	0.980529		880.769	0.79902		880.769	1		880.769	1		880.769	0.966239			881.708	0.987542		881.435	0.905		881.805	0.885179		881.817	0.944534		882.277	0.972669
	888.849	0.977051		888.849	0.826863		888.849	1		888.849	1		888.849	0.97869			889.8	0.991042		889.522	0.906152		889.897	0.886212		889.909	0.954849		890.369	0.969453
	896.929	0.98382		896.929	0.806008		896.929	1		896.929	1		896.929	0.97249			897.892	0.989747		897.608	0.929487		897.989	0.884012		898.001	0.963166		898.462	0.973809
	905.009	0.985804		905.009	0.800957		905.009	1		905.009	1		905.009	0.974922			905.978	0.984424		905.694	0.948863		906.075	0.884796		906.093	0.959779		906.56	0.973301
	913.089	0.980706		913.089	0.792047		913.089	1		913.089	1		913.089	0.980282			914.07	0.984921		913.78	0.946375		914.167	0.885714		914.179	0.959524		914.652	0.962698
	921.169	0.988133		921.169	0.816039		921.169	1		921.169	1		921.169	0.975651			922.156	0.982087		921.872	0.935509		922.259	0.892523		922.271	0.957944		922.744	0.94864
	929.249	0.985165		929.249	0.7914		929.249	1		929.249	1		929.249	0.980596			930.248	0.981424		929.958	0.944711		930.345	0.907895		930.363	0.952786		930.842	0.956422
	937.329	0.98511		937.329	0.773557		937.329	1		937.329	1		937.329	0.979482			938.334	0.985669		938.044	0.944776		938.437	0.929467		938.449	0.946709		938.934	0.961059
	945.409	0.971361		945.409	0.791157		945.409	1		945.409	1		945.409	0.96729			946.426	0.980205		946.13	0.918712		946.529	0.934524		946.541	0.926775		947.032	0.962538
	953.495	0.981161		953.495	0.788345		953.495	1		953.495	1		953.495	0.964714			954.512	0.982196		954.216	0.927273		954.615	0.915165		954.634	0.920695		955.124	0.956555
	961.575	0.978227		961.575	0.766475		961.575	1		961.575	1		961.575	0.972714			962.604	0.985736		962.302	0.93586		962.707	0.914415		962.72	0.910661		963.216	0.93806
	969.655	0.981765		969.655	0.762725		969.655	1		969.655	1		969.655	0.975075			970.69	0.978487		970.388	0.921407		970.8	0.925656		970.812	0.92274		971.314	0.927651
	977.735	0.973761		977.735	0.7628		977.735	1		977.735	1		977.735	0.97971			978.783	0.983965		978.474	0.917899		978.886	0.903392		978.904	0.923304		979.406	0.91003
	985.815	0.975075		985.815	0.763196		985.815	1		985.815	1		985.815	0.967325			986.869	0.985075		986.56	0.897309		986.978	0.87092		986.99	0.942137		987.498	0.906717
	993.895	0.981231		993.895	0.761561		993.895	1		993.895	1		993.895	0.974361			994.961	0.979578		994.646	0.883136		995.07	0.85114		995.082	0.966524		995.597	0.919055
	1001.97	0.976322		1001.97	0.744169		1001.97	1		1001.97	1		1001.97	0.973494			1003.05	0.979107		1002.73	0.907895		1003.16	0.849715		1003.17	0.964387		1003.69	0.917847
	1010.05	0.973796		1010.05	0.757659		1010.05	1		1010.05	1		1010.05	0.961973			1011.14	0.982405		1010.82	0.904661		1011.25	0.868805		1011.26	0.975504		1011.78	0.915942
	1018.13	0.975361		1018.13	0.757812		1018.13	1		1018.13	1		1018.13	0.966667			1019.22	0.979805		1018.91	0.895139		1019.33	0.896122		1019.35	0.976191		1019.88	0.928273
	1026.21	0.970027		1026.21	0.747859		1026.21	1		1026.21	1		1026.21	0.968835			1027.32	0.979805		1027	0.901686		1027.43	0.912953		1027.44	0.976323		1027.97	0.923789
	1034.29	0.969886		1034.29	0.73229		1034.29	1		1034.29	1		1034.29	0.970224			1035.4	0.965686		1035.08	0.922969		1035.52	0.90864		1035.53	0.966005		1036.07	0.92507
	1042.37	0.965878		1042.37	0.733016		1042.37	1		1042.37	1		1042.37	0.970424			1043.49	0.980667		1043.17	0.935416		1043.6	0.919333		1043.62	0.966		1044.16	0.927898
	1050.45	0.966667		1050.45	0.729749		1050.45	1		1050.45	1		1050.45	0.969514			1051.58	0.990358		1051.25	0.939584		1051.7	0.920981		1051.71	0.963897		1052.25	0.923025
	1058.54	0.967086		1058.54	0.734847		1058.54	1		1058.54	1		1058.54	0.960133			1059.67	0.992424		1059.34	0.959103		1059.79	0.915042		1059.8	0.969359		1060.35	0.927397
	1066.62	0.96478		1066.62	0.725		1066.62	1		1066.62	1		1066.62	0.96309			1067.76	0.993225		1067.43	0.953457		1067.87	0.902965		1067.89	0.972372		1068.44	0.935039
	1074.7	0.961886		1074.7	0.728376		1074.7	1		1074.7	1		1074.7	0.964098			1075.85	0.992167		1075.51	0.948611		1075.97	0.901715		1075.98	0.970976		1076.54	0.930965
	1082.78	0.97118		1082.78	0.707365		1082.78	1		1082.78	1		1082.78	0.960243			1083.94	0.989011		1083.6	0.946851		1084.06	0.937331		1084.07	0.96159		1084.63	0.924931
	1090.86	0.968498		1090.86	0.717137		1090.86	1		1090.86	1		1090.86	0.968996			1092.03	0.991688		1091.68	0.953457		1092.14	0.941406		1092.16	0.954663		1092.73	0.94186
	1098.94	0.971867		1098.94	0.718918		1098.94	1		1098.94	1		1098.94	0.956071			1100.12	0.983509		1099.78	0.942105		1100.24	0.943569		1100.25	0.96372		1100.82	0.952474
	1107.02	0.960388		1107.02	0.700769		1107.02	1		1107.02	1		1107.02	0.957125			1108.21	0.983509		1107.86	0.94557		1108.33	0.9521		1108.34	0.965879		1108.92	0.947128
	1115.1	0.964753		1115.1	0.704898		1115.1	1		1115.1	1		1115.1	0.960212			1116.29	0.982368		1115.95	0.928665		1116.41	0.929114		1116.43	0.955063		1117.01	0.949501
	1123.18	0.960329		1123.18	0.702878		1123.18	1		1123.18	1		1123.18	0.950631			1124.39	0.991688		1124.03	0.914922		1124.51	0.908521		1124.52	0.957393		1125.11	0.954068
	1131.26	0.967847		1131.26	0.73291		1131.26	1		1131.26	1		1131.26	0.954835			1132.47	0.98385		1132.12	0.927262		1132.6	0.90633		1132.61	0.956718		1133.2	0.952926
	1139.34	0.956941		1139.34	0.70718		1139.34	1		1139.34	1		1139.34	0.960561			1140.56	0.983871		1140.21	0.920103		1140.68	0.903023		1140.7	0.947007		1141.29	0.951474
	1147.42	0.960843		1147.42	0.718749		1147.42	1		1147.42	1		1147.42	0.962965			1148.65	0.989348		1148.29	0.923913		1148.78	0.922544		1148.79	0.955063		1149.39	0.940773
	1155.51	0.959067		1155.51	0.716831		1155.51	1		1155.51	1		1155.51	0.956141			1156.74	0.991094		1156.38	0.937346		1156.87	0.918158		1156.88	0.965013		1157.48	0.936047
	1163.59	0.962275		1163.59	0.720149		1163.59	1		1163.59	1		1163.59	0.95529			1164.83	0.993947		1164.46	0.936576		1164.95	0.922518		1164.97	0.958638		1165.57	0.914649
	1171.67	0.973149		1171.67	0.72622		1171.67	1		1171.67	1		1171.67	0.959035			1172.92	0.994552		1172.55	0.941213		1173.05	0.918072		1173.06	0.958232		1173.67	0.909774
	1179.75	0.968984		1179.75	0.710047		1179.75	1		1179.75	1		1179.75	0.952231			1181.01	0.993142		1180.64	0.952719		1181.14	0.937344		1181.15	0.968204		1181.76	0.903012
	1187.83	0.96149		1187.83	0.72162		1187.83	1		1187.83	1		1187.83	0.951902			1189.1	0.986873		1188.73	0.948171		1189.22	0.940867		1189.24	0.965882		1189.85	0.907059
	1195.91	0.96562		1195.91	0.727831		1195.91	1		1195.91	1		1195.91	0.948192			1197.18	0.993373		1196.81	0.942354		1197.32	0.921533		1197.33	0.963253		1197.95	0.906024
	1203.99	0.964463		1203.99	0.717647		1203.99	1		1203.99	1		1203.99	0.95449			1205.28	0.995249		1204.9	0.939376		1205.41	0.902878		1205.42	0.96247		1206.04	0.913391
	1212.07	0.956341		1212.07	0.726894		1212.07	1		1212.07	1		1212.07	0.957627			1213.36	0.997625		1212.99	0.947917		1213.49	0.904118		1213.51	0.959016		1214.14	0.920273
	1220.15	0.957667		1220.15	0.726078		1220.15	1		1220.15	1		1220.15	0.951945			1221.45	0.988771		1221.07	0.945732		1221.59	0.917633		1221.61	0.979604		1222.24	0.908393
	1228.23	0.960557		1228.23	0.715937		1228.23	1		1228.23	1		1228.23	0.949412			1229.54	0.984904		1229.16	0.962754		1229.68	0.926399		1229.69	0.986618		1230.33	0.912888
	1236.31	0.963255		1236.31	0.727004		1236.31	1		1236.31	1		1236.31	0.949412			1237.63	0.983634		1237.24	0.964953		1237.76	0.945528		1237.78	0.990252		1238.43	0.921625
	1244.39	0.958988		1244.39	0.718463		1244.39	1		1244.39	1		1244.39	0.957275			1245.72	0.988399		1245.33	0.953855		1245.86	0.951373		1245.88	0.985126		1246.52	0.946846
	1252.47	0.956122		1252.47	0.722788		1252.47	1		1252.47	1		1252.47	0.955173			1253.81	0.987931		1253.42	0.944695		1253.94	0.950234		1253.96	0.969555		1254.61	0.947701
	1260.55	0.956322		1260.55	0.728506		1260.55	1		1260.55	1		1260.55	0.957667			1261.9	0.990449		1261.5	0.939236		1262.04	0.952596		1262.05	0.960497		1262.71	0.942438
	1268.63	0.964608		1268.63	0.727114		1268.63	1		1268.63	1		1268.63	0.955055			1269.99	0.985892		1269.59	0.935206		1270.13	0.948546		1270.15	0.968121		1270.8	0.935649
	1276.71	0.956498		1276.71	0.752808		1276.71	1		1276.71	1		1276.71	0.95578			1278.07	0.983908		1277.68	0.945161		1278.21	0.927438		1278.24	0.966553		1278.89	0.941647
	1284.79	0.957859		1284.79	0.730984		1284.79	1		1284.79	1		1284.79	0.954176			1286.17	0.984967		1285.77	0.955317		1286.31	0.939011		1286.32	0.969231		1286.99	0.93017
	1292.87	0.961498		1292.87	0.730204		1292.87	1		1292.87	1		1292.87	0.95022			1294.25	0.985524		1293.85	0.966627		1294.4	0.939931		1294.42	0.975281		1295.08	0.921701
	1300.95	0.956953		1300.95	0.756506		1300.95	1		1300.95	1		1300.95	0.958604			1302.34	0.979955		1301.94	0.95914		1302.48	0.942094		1302.51	0.968821		1303.18	0.92426
	1309.03	0.962694		1309.03	0.741227		1309.03	1		1309.03	1		1309.03	0.956741			1310.43	0.978942		1310.02	0.946507		1310.58	0.952355		1310.59	0.962527		1311.27	0.933333
	1317.11	0.966702		1317.11	0.754329		1317.11	1		1317.11	1		1317.11	0.953624			1318.52	0.980769		1318.11	0.944444		1318.67	0.956954		1318.69	0.970716		1319.36	0.928571
	1325.19	0.968682		1325.19	0.759341		1325.19	1		1325.19	1		1325.19	0.949557			1326.61	0.97561		1326.2	0.92759		1326.75	0.970588		1326.78	0.982816		1327.46	0.946154
	1333.27	0.963576		1333.27	0.782584		1333.27	1		1333.27	1		1333.27	0.955533			1334.7	0.983158		1334.28	0.94214		1334.85	0.974102		1334.86	0.984211		1335.55	0.952306
	1341.35	0.95929		1341.35	0.782345		1341.35	1		1341.35	1		1341.35	0.959765			1342.79	0.985546		1342.37	0.942935		1342.94	0.969616		1342.96	0.982334		1343.65	0.948482
	1349.43	0.959251		1349.43	0.780918		1349.43	1		1349.43	1		1349.43	0.949686			1350.88	0.993548		1350.45	0.947423		1351.02	0.964516		1351.05	0.984409		1351.74	0.948704
	1357.52	0.967204		1357.52	0.783369		1357.52	1		1357.52	1		1357.52	0.951404			1358.97	0.990125		1358.55	0.960638		1359.12	0.958955		1359.13	0.97956		1359.84	0.954639
	1365.6	0.973737		1365.6	0.784573		1365.6	1		1365.6	1		1365.6	0.958949			1367.06	0.987207		1366.63	0.973684		1367.21	0.962264		1367.23	0.985075		1367.93	0.963313
	1373.68	0.972518		1373.68	0.799282		1373.68	1		1373.68	1		1373.68	0.956498			1375.15	0.979526		1374.72	0.973415		1375.29	0.952688		1375.32	0.982409		1376.03	0.962264
	1381.76	0.971627		1381.76	0.821353		1381.76	1		1381.76	1		1381.76	0.952506			1383.23	0.973843		1382.8	0.966004		1383.39	0.955612		1383.4	0.984119		1384.12	0.963918
	1389.84	0.965796		1389.84	0.787816		1389.84	1		1389.84	1		1389.84	0.952137			1391.33	0.983954		1390.89	0.964286		1391.48	0.964657		1391.5	0.987996		1392.22	0.959216
	1397.92	0.968294		1397.92	0.807847		1397.92	1		1397.92	1		1397.92	0.955263			1399.41	0.996802		1398.98	0.963427		1399.56	0.957547		1399.59	0.986196		1400.31	0.951318
	1406	0.971173		1406	0.813541		1406	1		1406	1		1406	0.952106			1407.5	0.994083		1407.06	0.965447		1407.66	0.963107		1407.67	0.982604		1408.4	0.95092
	1414.08	0.969804		1414.08	0.803498		1414.08	1		1414.08	1		1414.08	0.942573			1415.59	0.989817		1415.15	0.959194		1415.75	0.965031		1415.77	0.982776		1416.5	0.954361
	1422.16	0.972682		1422.16	0.812122		1422.16	1		1422.16	1		1422.16	0.943714			1423.68	0.994887		1423.23	0.96994		1423.83	0.961813		1423.86	0.978195		1424.59	0.943712
	1430.24	0.977129		1430.24	0.811361		1430.24	1		1430.24	1		1430.24	0.946098			1431.77	0.994059		1431.32	0.973469		1431.93	0.957101		1431.94	0.982673		1432.68	0.938846
	1438.32	0.976576		1438.32	0.819278		1438.32	1		1438.32	1		1438.32	0.952475			1439.86	0.988241		1439.41	0.966119		1440.02	0.962168		1440.04	0.983129		1440.78	0.948666
	1446.4	0.978957		1446.4	0.825341		1446.4	1		1446.4	1		1446.4	0.9496			1447.95	0.993435		1447.5	0.96881		1448.1	0.957071		1448.13	0.984344		1448.87	0.946745
	1454.48	0.978957		1454.48	0.82271		1454.48	1		1454.48	1		1454.48	0.957086			1456.04	0.993738		1455.58	0.975198		1456.2	0.95019		1456.21	0.990038		1456.97	0.955796
	1462.56	0.974561		1462.56	0.851		1462.56	1		1462.56	1		1462.56	0.958255			1464.12	0.991584		1463.67	0.967611		1464.28	0.957911		1464.31	0.990365		1465.06	0.960396
	1470.64	0.974659		1470.64	0.857553		1470.64	1		1470.64	1		1470.64	0.948396			1472.22	0.989521		1471.76	0.968456		1472.37	0.953649		1472.4	0.994106		1473.16	0.967092
	1478.72	0.979373		1478.72	0.850682		1478.72	1		1478.72	1		1478.72	0.963784			1480.3	0.984704		1479.84	0.972332		1480.47	0.952381		1480.48	0.993359		1481.25	0.97736
	1486.8	0.974569		1486.8	0.846		1486.8	1		1486.8	1		1486.8	0.959435			1488.39	0.983333		1487.93	0.974806		1488.55	0.954545		1488.58	0.991228		1489.35	0.97076
	1494.88	0.984863		1494.88	0.858737		1494.88	1		1494.88	1		1494.88	0.958733			1496.48	0.986686		1496.01	0.977316		1496.64	0.956287		1496.67	0.987427		1497.44	0.960775
	1502.96	0.983169		1502.96	0.860686		1502.96	1		1502.96	1		1502.96	0.95971			1504.57	0.989564		1504.1	0.983654		1504.74	0.965084		1504.75	0.9887		1505.54	0.953985
	1511.04	0.985831		1511.04	0.865969		1511.04	1		1511.04	1		1511.04	0.952741			1512.66	0.992322		1512.19	0.98745		1512.82	0.965753		1512.85	0.988212		1513.63	0.952015
	1519.12	0.986137		1519.12	0.875706		1519.12	1		1519.12	0.999522		1519.12	0.95122			1520.75	0.994209		1520.27	0.985267		1520.91	0.9658		1520.94	0.988484		1521.72	0.955238
	1527.2	0.980475		1527.2	0.870318		1527.2	1		1527.2	1		1527.2	0.958737			1528.84	0.994954		1528.36	0.986111		1529.01	0.969322		1529.02	0.988511		1529.82	0.955238
	1535.28	0.98629		1535.28	0.872588		1535.28	1		1535.28	1		1535.28	0.94898			1536.93	0.993458		1536.45	0.989171		1537.09	0.974766		1537.12	0.98972		1537.91	0.959117
	1543.36	0.982792		1543.36	0.879294		1543.36	1		1543.36	1		1543.36	0.950094			1545.02	0.995274		1544.54	0.987637		1545.18	0.973909		1545.21	0.98814		1546	0.945946
	1551.44	0.986918		1551.44	0.875		1551.44	1		1551.44	1		1551.44	0.96442			1553.11	0.995902		1552.62	0.987264		1553.28	0.963513		1553.29	0.992793		1554.1	0.948324
	1559.53	0.990541		1559.53	0.884867		1559.53	1		1559.53	1		1559.53	0.957808			1561.19	0.995887		1560.71	0.987383		1561.36	0.959497		1561.39	0.99581		1562.19	0.949533
	1567.61	0.987337		1567.61	0.886529		1567.61	1		1567.61	1		1567.61	0.953565			1569.29	0.992085		1568.79	0.984712		1569.45	0.95872		1569.48	0.995362		1570.29	0.960382
	1575.69	0.989796		1575.69	0.876373		1575.69	1		1575.69	1		1575.69	0.949169			1577.37	0.991863		1576.88	0.987918		1577.55	0.957361		1577.57	0.991978		1578.38	0.966011
	1583.77	0.989016		1583.77	0.888737		1583.77	1		1583.77	1		1583.77	0.959302			1585.46	0.993144		1584.97	0.987637		1585.63	0.958861		1585.66	0.99274		1586.47	0.970561
	1591.85	0.994455		1591.85	0.889278		1591.85	1		1591.85	1		1591.85	0.956898			1593.55	0.995344		1593.05	0.982401		1593.73	0.963883		1593.75	0.991996		1594.57	0.976661
	1599.93	0.991741		1599.93	0.896063		1599.93	1		1599.93	1		1599.93	0.951976			1601.64	0.994819		1601.14	0.980357		1601.82	0.964348		1601.84	0.993478		1602.67	0.977191
	1608.01	0.993914		1608.01	0.900631		1608.01	1		1608.01	1		1608.01	0.952929			1609.73	0.988616		1609.22	0.983725		1609.9	0.970962		1609.93	0.98915		1610.76	0.981785
	1616.09	0.995082		1616.09	0.907294		1616.09	1		1616.09	1		1616.09	0.953498			1617.82	0.991472		1617.31	0.979021		1618	0.968469		1618.02	0.985082		1618.86	0.981611
	1624.17	0.994557		1624.17	0.911349		1624.17	1		1624.17	1		1624.17	0.943706			1625.91	0.989637		1625.4	0.98125		1626.09	0.97074		1626.11	0.986707		1626.95	0.978032
	1632.25	0.990318		1632.25	0.909294		1632.25	1		1632.25	1		1632.25	0.950776			1634	0.991055		1633.49	0.98104		1634.17	0.967278		1634.2	0.985602		1635.04	0.981794
	1640.33	0.993847		1640.33	0.904992		1640.33	1		1640.33	1		1640.33	0.947973			1642.08	0.992895		1641.57	0.981449		1642.27	0.970055		1642.29	0.987705		1643.14	0.979776
	1648.41	0.995114		1648.41	0.9		1648.41	1		1648.41	1		1648.41	0.949196			1650.18	0.996581		1649.66	0.975352		1650.36	0.968158		1650.38	0.987607		1651.23	0.986911
	1656.49	0.989494		1656.49	0.921604		1656.49	1		1656.49	1		1656.49	0.941			1658.26	0.993827		1657.75	0.978686		1658.44	0.966321		1658.47	0.987391		1659.33	0.983186
	1664.57	0.992945		1664.57	0.907714		1664.57	1		1664.57	1		1664.57	0.946396			1666.35	0.992242		1665.83	0.980996		1666.54	0.964159		1666.56	0.981986		1667.42	0.979203
	1672.65	0.993365		1672.65	0.924914		1672.65	1		1672.65	1		1672.65	0.944302			1674.44	0.987774		1673.92	0.977865		1674.62	0.959596		1674.65	0.980932		1675.51	0.983502
	1680.73	0.989949		1680.73	0.920616		1680.73	1		1680.73	1		1680.73	0.953627			1682.53	0.985269		1682	0.978643		1682.71	0.954506		1682.74	0.974093		1683.61	0.981206
	1688.81	0.992306		1688.81	0.922212		1688.81	1		1688.81	1		1688.81	0.947573			1690.62	0.986038		1690.09	0.974569		1690.81	0.954073		1690.83	0.976603		1691.7	0.978714
	1696.89	0.990965		1696.89	0.917243		1696.89	1		1696.89	1		1696.89	0.952173			1698.71	0.979951		1698.18	0.968963		1698.89	0.949919		1698.92	0.978595		1699.79	0.980703
	1704.97	0.990369		1704.97	0.927965		1704.97	1		1704.97	0.999157		1704.97	0.957012			1706.8	0.980475		1706.26	0.973949		1706.98	0.951973		1707.01	0.981196		1707.89	0.980275
	1713.05	0.989		1713.05	0.936243		1713.05	1		1713.05	1		1713.05	0.958129			1714.89	0.982964		1714.35	0.969064		1715.08	0.953046		1715.1	0.980835		1715.98	0.978793
	1721.13	0.991482		1721.13	0.933922		1721.13	1		1721.13	0.999573		1721.13	0.955404			1722.97	0.978583		1722.44	0.960858		1723.16	0.962109		1723.19	0.978995		1724.08	0.977122
	1729.21	0.9928		1729.21	0.946792		1729.21	1		1729.21	0.999596		1729.21	0.951812			1731.07	0.983613		1730.53	0.962542		1731.25	0.967247		1731.28	0.9801		1732.17	0.976471
	1737.29	0.995024		1737.29	0.944753		1737.29	1		1737.29	1		1737.29	0.949082			1739.15	0.982598		1738.61	0.957508		1739.35	0.963498		1739.37	0.976391		1740.27	0.980514
	1745.37	0.994098		1745.37	0.936047		1745.37	1		1745.37	0.999584		1745.37	0.946341			1747.24	0.989235		1746.7	0.957792		1747.43	0.963247		1747.46	0.976094		1748.36	0.979675
	1753.46	0.99309		1753.46	0.945525		1753.46	1		1753.46	1		1753.46	0.945298			1755.33	0.988134		1754.78	0.96458		1755.52	0.962978		1755.55	0.975793		1756.46	0.981811
	1761.54	0.995455		1761.54	0.941388		1761.54	1		1761.54	1		1761.54	0.944216			1763.42	0.982587		1762.87	0.967638		1763.62	0.960199		1763.64	0.976829		1764.55	0.9812
	1769.62	0.995855		1769.62	0.939541		1769.62	1		1769.62	1		1769.62	0.942467			1771.51	0.982114		1770.96	0.965301		1771.7	0.953001		1771.73	0.979469		1772.65	0.978385
	1777.7	0.995663		1777.7	0.940616		1777.7	1		1777.7	1		1777.7	0.9472			1779.6	0.980769		1779.04	0.96571		1779.79	0.954619		1779.82	0.977309		1780.74	0.970732
	1785.78	0.992227		1785.78	0.946		1785.78	1		1785.78	1		1785.78	0.946459			1787.69	0.982645		1787.13	0.95873		1787.89	0.954878		1787.91	0.98374		1788.83	0.973539
	1793.86	0.994251		1793.86	0.949027		1793.86	1		1793.86	1		1793.86	0.946165			1795.78	0.982719		1795.22	0.964984		1795.97	0.952305		1796	0.974247		1796.93	0.969502
	1801.94	0.996871		1801.94	0.939298		1801.94	1		1801.94	1		1801.94	0.943271			1803.87	0.980016		1803.31	0.963082		1804.06	0.955485		1804.09	0.970191		1805.02	0.971509
	1810.02	0.994882		1810.02	0.92818		1810.02	1		1810.02	1		1810.02	0.940208			1811.96	0.982085		1811.39	0.955271		1812.16	0.960925		1812.18	0.974482		1813.11	0.968898
	1818.1	0.99722		1818.1	0.942427		1818.1	1		1818.1	1		1818.1	0.940192			1820.05	0.98752		1819.48	0.956883		1820.24	0.961751		1820.27	0.980284		1821.21	0.965748
	1826.18	0.996502		1826.18	0.931047		1826.18	1		1826.18	1		1826.18	0.936616			1828.13	0.987558		1827.57	0.955426		1828.33	0.956381		1828.36	0.9788		1829.3	0.966109
	1834.26	0.9924		1834.26	0.935098		1834.26	1		1834.26	1		1834.26	0.938204			1836.23	0.988		1835.65	0.944876		1836.43	0.956066		1836.45	0.977379		1837.4	0.965909
	1842.34	0.991706		1842.34	0.922318		1842.34	0.999612		1842.34	1		1842.34	0.929184			1844.31	0.984163		1843.74	0.94351		1844.51	0.958525		1844.54	0.970903		1845.49	0.961897
	1850.42	0.994976		1850.42	0.932388		1850.42	1		1850.42	1		1850.42	0.932824			1852.4	0.984945		1851.82	0.941448		1852.6	0.960852		1852.63	0.968603		1853.59	0.955008
	1858.5	0.992149		1858.5	0.929012		1858.5	1		1858.5	1		1858.5	0.936827			1860.49	0.983124		1859.91	0.949146		1860.7	0.95762		1860.72	0.970062		1861.68	0.953817
	1866.58	0.992271		1866.58	0.934969		1866.58	1		1866.58	1		1866.58	0.947702			1868.58	0.980653		1868	0.942006		1868.78	0.957757		1868.81	0.976958		1869.78	0.958652
	1874.66	0.994345		1874.66	0.939043		1874.66	0.999624		1874.66	1		1874.66	0.95098			1876.67	0.979584		1876.08	0.950077		1876.87	0.955837		1876.9	0.975038		1877.87	0.96225
	1882.74	0.992412		1882.74	0.938345		1882.74	0.999227		1882.74	1		1882.74	0.944914			1884.76	0.975429		1884.17	0.948353		1884.97	0.955701		1884.99	0.968798		1885.97	0.965161
	1890.82	0.994114		1890.82	0.946102		1890.82	1		1890.82	0.999612		1890.82	0.939337			1892.85	0.975483		1892.26	0.94763		1893.05	0.957132		1893.08	0.970588		1894.06	0.96003
	1898.9	0.994816		1898.9	0.938659		1898.9	1		1898.9	1		1898.9	0.942624			1900.94	0.979452		1900.35	0.943439		1901.14	0.960709		1901.17	0.963902		1902.15	0.957882
	1906.98	0.990459		1906.98	0.923784		1906.98	0.998843		1906.98	1		1906.98	0.945047			1909.02	0.975115		1908.43	0.951431		1909.23	0.957399		1909.26	0.96964		1910.25	0.952733
	1915.06	0.98862		1915.06	0.938263		1915.06	0.999267		1915.06	1		1915.06	0.946831			1917.12	0.973935		1916.52	0.946429		1917.32	0.94904		1917.35	0.971768		1918.34	0.948473
	1923.14	0.992212		1923.14	0.93922		1923.14	0.999247		1923.14	1		1923.14	0.948431			1925.2	0.976387		1924.6	0.94919		1925.41	0.954409		1925.44	0.969449		1926.44	0.945765
	1931.22	0.993588		1931.22	0.933922		1931.22	0.99962		1931.22	1		1931.22	0.952224			1933.29	0.974369		1932.69	0.953772		1933.5	0.953997		1933.53	0.963158		1934.53	0.947137
	1939.3	0.991827		1939.3	0.93298		1939.3	1		1939.3	0.999259		1939.3	0.943573			1941.38	0.969731		1940.78	0.956193		1941.59	0.958889		1941.62	0.964978		1942.62	0.94688
	1947.38	0.992984		1947.38	0.937133		1947.38	0.999263		1947.38	1		1947.38	0.945875			1949.47	0.97039		1948.86	0.956147		1949.69	0.95384		1949.71	0.962703		1950.72	0.951504
	1955.47	0.990902		1955.47	0.931259		1955.47	0.999627		1955.47	0.999635		1955.47	0.945557			1957.56	0.97434		1956.95	0.954579		1957.77	0.953055		1957.8	0.969809		1958.81	0.955524
	1963.55	0.989969		1963.55	0.923365		1963.55	1		1963.55	0.999255		1963.55	0.940976			1965.65	0.969971		1965.03	0.957845		1965.86	0.95198		1965.89	0.965015		1966.9	0.949409
	1971.63	0.983624		1971.63	0.923365		1971.63	0.999639		1971.63	0.999635		1971.63	0.938306			1973.74	0.971196		1973.13	0.956934		1973.96	0.948024		1973.98	0.964605		1975	0.95468
	1979.71	0.986051		1979.71	0.932047		1979.71	0.998541		1979.71	0.999259		1979.71	0.928416			1981.83	0.969336		1981.21	0.951812		1982.04	0.949502		1982.07	0.970567		1983.1	0.956662
	1987.79	0.986745		1987.79	0.933478		1987.79	0.999639		1987.79	0.999286		1987.79	0.929149			1989.92	0.971223		1989.3	0.952434		1990.13	0.94708		1990.16	0.970438		1991.19	0.959117
	1995.87	0.98222		1995.87	0.929733		1995.87	0.999267		1995.87	0.999639		1995.87	0.935439			1998.01	0.974534		1997.38	0.956153		1998.23	0.948052		1998.26	0.963309		1999.29	0.958879
	2003.95	0.980463		2003.95	0.917373		2003.95	0.999263		2003.95	1		2003.95	0.932541			2006.09	0.97178		2005.47	0.955		2006.31	0.948709		2006.34	0.964646		2007.38	0.961405
	2012.03	0.986486		2012.03	0.92622		2012.03	0.998608		2012.03	0.999643		2012.03	0.921396			2014.19	0.969242		2013.56	0.952851		2014.4	0.954255		2014.43	0.964937		2015.48	0.957547
	2020.11	0.983643		2020.11	0.923992		2020.11	0.999643		2020.11	0.999647		2020.11	0.925796			2022.27	0.960072		2021.64	0.955737		2022.5	0.954317		2022.53	0.964702		2023.57	0.962373
	2028.19	0.984796		2028.19	0.918635		2028.19	0.998929		2028.19	0.999298		2028.19	0.931098			2030.36	0.957214		2029.73	0.964436		2030.58	0.955446		2030.61	0.964838		2031.66	0.964633
	2036.27	0.98471		2036.27	0.910357		2036.27	0.997518		2036.27	0.99929		2036.27	0.939208			2038.45	0.95945		2037.81	0.966691		2038.67	0.95422		2038.7	0.964592		2039.76	0.967913
	2044.35	0.981522		2044.35	0.91031		2044.35	0.99722		2044.35	0.998937		2044.35	0.935337			2046.54	0.963877		2045.9	0.965076		2046.77	0.9564		2046.8	0.965092		2047.85	0.967453
	2052.43	0.976396		2052.43	0.911235		2052.43	0.993988		2052.43	0.99929		2052.43	0.933047			2054.63	0.957113		2053.99	0.964944		2054.85	0.953407		2054.88	0.968968		2055.94	0.970165
	2060.51	0.985188		2060.51	0.907043		2060.51	0.994812		2060.51	0.998941		2060.51	0.931204			2062.72	0.960125		2062.08	0.966808		2062.94	0.958044		2062.97	0.968188		2064.04	0.968795
	2068.59	0.985792		2068.59	0.911533		2068.59	0.997188		2068.59	0.999655		2068.59	0.933514			2070.81	0.956506		2070.16	0.964529		2071.04	0.957574		2071.07	0.968271		2072.13	0.971519
	2076.67	0.981522		2076.67	0.911408		2076.67	0.994702		2076.67	0.999302		2076.67	0.925384			2078.9	0.957143		2078.25	0.964931		2079.12	0.956431		2079.15	0.969834		2080.22	0.971629
	2084.75	0.981086		2084.75	0.894663		2084.75	0.995224		2084.75	0.998973		2084.75	0.92698			2086.98	0.957351		2086.34	0.965493		2087.21	0.960362		2087.24	0.96662		2088.32	0.96993
	2092.83	0.975584		2092.83	0.901388		2092.83	0.997286		2092.83	0.999655		2092.83	0.930384			2095.08	0.960362		2094.42	0.970851		2095.31	0.958848		2095.34	0.967242		2096.41	0.971757
	2100.91	0.971992		2100.91	0.896424		2100.91	0.996871		2100.91	0.999306		2100.91	0.929698			2103.16	0.954576		2102.51	0.965909		2103.39	0.962656		2103.42	0.966644		2104.51	0.974832
	2108.99	0.961906		2108.99	0.891173		2108.99	0.995918		2108.99	0.99831		2108.99	0.918984			2111.25	0.958163		2110.59	0.973901		2111.48	0.961853		2111.51	0.965483		2112.6	0.974761
	2117.07	0.962886		2117.07	0.894663		2117.07	0.99282		2117.07	0.998984		2117.07	0.907573			2119.34	0.960345		2118.68	0.97423		2119.57	0.962758		2119.61	0.967651		2120.7	0.974066
	2125.15	0.961247		2125.15	0.893573		2125.15	0.992498		2125.15	0.998275		2125.15	0.914075			2127.43	0.956022		2126.77	0.975338		2127.66	0.964993		2127.69	0.971523		2128.79	0.974394
	2133.23	0.962655		2133.23	0.889686		2133.23	0.991698		2133.23	0.997286		2133.23	0.906804			2135.52	0.959264		2134.85	0.979052		2135.75	0.967524		2135.78	0.975643		2136.89	0.976783
	2141.31	0.961282		2141.31	0.899933		2141.31	0.988435		2141.31	0.996318		2141.31	0.910831			2143.61	0.962008		2142.94	0.978146		2143.84	0.965924		2143.88	0.969381		2144.98	0.97585
	2149.39	0.962753		2149.39	0.887549		2149.39	0.99011		2149.39	0.995961		2149.39	0.904004			2151.7	0.950863		2151.03	0.972667		2151.93	0.968456		2151.96	0.973082		2153.08	0.975293
	2157.48	0.963325		2157.48	0.882412		2157.48	0.989243		2157.48	0.995263		2157.48	0.904522			2159.79	0.949796		2159.12	0.973288		2160.02	0.96838		2160.05	0.974308		2161.17	0.976783
	2165.56	0.963208		2165.56	0.884098		2165.56	0.989231		2165.56	0.998353		2165.56	0.903847			2167.87	0.955585		2167.2	0.97204		2168.11	0.967097		2168.15	0.972334		2169.26	0.979475
	2173.64	0.961588		2173.64	0.876788		2173.64	0.990039		2173.64	0.998008		2173.64	0.905208			2175.97	0.95156		2175.29	0.971966		2176.2	0.971673		2176.23	0.970762		2177.36	0.979572
	2181.72	0.962451		2181.72	0.885639		2181.72	0.990898		2181.72	0.995412		2181.72	0.901149			2184.05	0.955439		2183.37	0.974069		2184.29	0.972549		2184.32	0.974308		2185.45	0.979412
	2189.8	0.959722		2189.8	0.866424		2189.8	0.990753		2189.8	0.997357		2189.8	0.904698			2192.14	0.955843		2191.46	0.967647		2192.38	0.972297		2192.42	0.973298		2193.55	0.982504
	2197.88	0.965031		2197.88	0.869608		2197.88	0.987153		2197.88	0.995353		2197.88	0.89849			2200.23	0.953311		2199.55	0.96752		2200.47	0.975672		2200.5	0.974457		2201.64	0.979844
	2205.96	0.97		2205.96	0.869094		2205.96	0.989871		2205.96	0.994376		2205.96	0.901184			2208.32	0.954777		2207.63	0.965909		2208.56	0.972042		2208.59	0.976858		2209.73	0.980443
	2214.04	0.965925		2214.04	0.877333		2214.04	0.988859		2214.04	0.994584		2214.04	0.9034			2216.41	0.954456		2215.72	0.964194		2216.65	0.973036		2216.69	0.973702		2217.83	0.980412
	2222.12	0.959686		2222.12	0.866039		2222.12	0.988875		2222.12	0.99222		2222.12	0.891459			2224.5	0.952258		2223.8	0.96301		2224.74	0.971166		2224.77	0.969265		2225.92	0.981227
	2230.2	0.960663		2230.2	0.863847		2230.2	0.986624		2230.2	0.993482		2230.2	0.884616			2232.59	0.957097		2231.89	0.957237		2232.83	0.971717		2232.86	0.967165		2234.02	0.978655
	2238.28	0.965835		2238.28	0.872122		2238.28	0.985275		2238.28	0.991016		2238.28	0.865992			2240.68	0.963914		2239.98	0.954342		2240.92	0.971613		2240.96	0.970796		2242.11	0.977361
	2246.36	0.963776		2246.36	0.879608		2246.36	0.987255		2246.36	0.995482		2246.36	0.872898			2248.77	0.961218		2248.07	0.949359		2249.01	0.973411		2249.04	0.973548		2250.21	0.981258
	2254.45	0.962835		2254.45	0.867286		2254.45	0.988306		2254.45	0.993082		2254.45	0.872537			2256.86	0.962484		2256.15	0.951353		2257.1	0.972222		2257.14	0.9736		2258.3	0.979885
	2262.53	0.957961		2262.53	0.866514		2262.53	0.987835		2262.53	0.988388		2262.53	0.86502			2264.95	0.958816		2264.24	0.954944		2265.19	0.969032		2265.23	0.976714		2266.4	0.982484
	2270.61	0.962902		2270.61	0.870188		2270.61	0.986792		2270.61	0.988416		2270.61	0.871376			2273.03	0.952949		2272.33	0.954345		2273.28	0.970952		2273.31	0.974106		2274.49	0.984295
	2278.69	0.960494		2278.69	0.859055		2278.69	0.988051		2278.69	0.987675		2278.69	0.869718			2281.13	0.95995		2280.41	0.954604		2281.37	0.976553		2281.41	0.973384		2282.59	0.984237
	2286.77	0.952396		2286.77	0.862706		2286.77	0.985424		2286.77	0.993788		2286.77	0.869875			2289.21	0.962903		2288.5	0.952007		2289.46	0.974905		2289.5	0.974841		2290.68	0.984433
	2294.85	0.94609		2294.85	0.863886		2294.85	0.984435		2294.85	0.991467		2294.85	0.877051			2297.3	0.96064		2296.58	0.951826		2297.55	0.975907		2297.58	0.977695		2298.77	0.983499
	2302.93	0.947776		2302.93	0.864157		2302.93	0.989239		2302.93	0.995329		2302.93	0.875475			2305.39	0.960277		2304.67	0.953185		2305.65	0.976766		2305.68	0.976027		2306.87	0.981447
	2311.01	0.94351		2311.01	0.85158		2311.01	0.988286		2311.01	0.992196		2311.01	0.87698			2313.48	0.9633		2312.76	0.953647		2313.73	0.977415		2313.77	0.973899		2314.96	0.983689
	2319.09	0.936169		2319.09	0.845369		2319.09	0.984827		2319.09	0.993427		2319.09	0.874208			2321.57	0.959001		2320.85	0.956993		2321.82	0.978098		2321.85	0.97294		2323.05	0.985723
	2327.17	0.953027		2327.17	0.837592		2327.17	0.980769		2327.17	0.991388		2327.17	0.87798			2329.66	0.96319		2328.93	0.953554		2329.92	0.978129		2329.95	0.97057		2331.15	0.984316
	2335.25	0.947675		2335.25	0.848867		2335.25	0.979925		2335.25	0.989518		2335.25	0.879937			2337.75	0.963522		2337.02	0.954629		2338	0.977932		2338.04	0.971214		2339.24	0.981813
	2343.33	0.947827		2343.33	0.844094		2343.33	0.971639		2343.33	0.986957		2343.33	0.873631			2345.84	0.962149		2345.11	0.952439		2346.09	0.976835		2346.13	0.97303		2347.33	0.98084
	2351.41	0.947271		2351.41	0.839988		2351.41	0.973118		2351.41	0.982408		2351.41	0.866769			2353.92	0.958685		2353.19	0.951683		2354.18	0.972766		2354.22	0.969094		2355.43	0.981774
	2359.49	0.935922		2359.49	0.842122		2359.49	0.975835		2359.49	0.980745		2359.49	0.863773			2362.02	0.960025		2361.28	0.947702		2362.27	0.973862		2362.31	0.970318		2363.53	0.978038
	2367.57	0.946318		2367.57	0.851439		2367.57	0.976118		2367.57	0.986161		2367.57	0.864004			2370.1	0.962185		2369.36	0.947891		2370.36	0.975514		2370.4	0.96977		2371.62	0.979795
	2375.65	0.944643		2375.65	0.846851		2375.65	0.977055		2375.65	0.981561		2375.65	0.865973			2378.2	0.962299		2377.45	0.942669		2378.45	0.973813		2378.49	0.966846		2379.72	0.978368
	2383.73	0.930169		2383.73	0.848216		2383.73	0.977576		2383.73	0.975388		2383.73	0.866231			2386.28	0.962817		2385.54	0.946576		2386.54	0.971681		2386.58	0.966376		2387.81	0.97864
	2391.81	0.916365		2391.81	0.843125		2391.81	0.975514		2391.81	0.976969		2391.81	0.858141			2394.37	0.960919		2393.62	0.945599		2394.63	0.974911		2394.67	0.967895		2395.91	0.978589
	2399.89	0.91918		2399.89	0.844431		2399.89	0.974373		2399.89	0.977737		2399.89	0.860502			2402.46	0.964755		2401.71	0.947104		2402.72	0.97488		2402.76	0.9686		2404	0.98024
	2407.97	0.910478		2407.97	0.839114		2407.97	0.974004		2407.97	0.975451		2407.97	0.857486			2410.55	0.9662		2409.8	0.95143		2410.81	0.975449		2410.85	0.963812		2412.09	0.983153
	2416.05	0.911639		2416.05	0.850988		2416.05	0.973478		2416.05	0.975031		2416.05	0.84771			2418.64	0.963991		2417.89	0.951125		2418.9	0.974502		2418.94	0.96091		2420.19	0.983929
	2424.13	0.901604		2424.13	0.849576		2424.13	0.971435		2424.13	0.968788		2424.13	0.851424			2426.73	0.968129		2425.97	0.949086		2426.99	0.972455		2427.03	0.956077		2428.28	0.983832
	2432.21	0.897769		2432.21	0.839392		2432.21	0.969894		2432.21	0.963071		2432.21	0.847271			2434.82	0.967587		2434.06	0.951912		2435.08	0.972989		2435.12	0.955496		2436.37	0.982619
	2440.29	0.908204		2440.29	0.830655		2440.29	0.967722		2440.29	0.969302		2440.29	0.85			2442.91	0.963572		2442.14	0.946979		2443.17	0.96748		2443.21	0.961672		2444.47	0.987927
	2448.37	0.906949		2448.37	0.813533		2448.37	0.968714		2448.37	0.961263		2448.37	0.855549			2450.99	0.965367		2450.23	0.943878		2451.26	0.965629		2451.3	0.962866		2452.56	0.989298
	2456.46	0.900059		2456.46	0.812502		2456.46	0.970624		2456.46	0.963416		2456.46	0.862949			2459.09	0.962664		2458.32	0.950115		2459.35	0.967098		2459.39	0.965089		2460.66	0.986994
	2464.54	0.909894		2464.54	0.805557		2464.54	0.971992		2464.54	0.960761		2464.54	0.856596			2467.17	0.964286		2466.4	0.950882		2467.44	0.969883		2467.48	0.965949		2468.75	0.982869
	2472.62	0.904624		2472.62	0.797282		2472.62	0.970012		2472.62	0.954286		2472.62	0.856114			2475.26	0.96266		2474.49	0.956573		2475.53	0.96886		2475.57	0.96213		2476.84	0.980611
	2480.7	0.897318		2480.7	0.796208		2480.7	0.966396		2480.7	0.958678		2480.7	0.85102			2483.35	0.968713		2482.57	0.960169		2483.62	0.967468		2483.66	0.961494		2484.94	0.979527
	2488.78	0.901533		2488.78	0.803953		2488.78	0.965204		2488.78	0.959357		2488.78	0.845016			2491.44	0.967491		2490.66	0.954731		2491.71	0.967724		2491.75	0.966102		2493.03	0.983778
	2496.86	0.904067		2496.86	0.810749		2496.86	0.9668		2496.86	0.948208		2496.86	0.841094			2499.53	0.966992		2498.75	0.95726		2499.8	0.970368		2499.84	0.962717		2501.13	0.980546
	2504.94	0.902475		2504.94	0.812937		2504.94	0.964243		2504.94	0.948353		2504.94	0.843004			2507.62	0.972352		2506.84	0.955613		2507.89	0.968067		2507.93	0.957714		2509.22	0.983825
	2513.02	0.904996		2513.02	0.819773		2513.02	0.967153		2513.02	0.944318		2513.02	0.842776			2515.71	0.973103		2514.92	0.956818		2515.98	0.971363		2516.02	0.963464		2517.32	0.983853
	2521.1	0.902412		2521.1	0.822322		2521.1	0.963643		2521.1	0.935875		2521.1	0.835353			2523.8	0.976554		2523.01	0.959016		2524.07	0.965557		2524.11	0.965636		2525.41	0.982245
	2529.18	0.904086		2529.18	0.814847		2529.18	0.957063		2529.18	0.936125		2529.18	0.83202			2531.88	0.975547		2531.1	0.959035		2532.16	0.970218		2532.2	0.964696		2533.51	0.981844
	2537.26	0.900059		2537.26	0.816392		2537.26	0.959529		2537.26	0.934831		2537.26	0.825027			2539.98	0.977221		2539.18	0.955966		2540.25	0.971761		2540.29	0.962264		2541.6	0.982565
	2545.34	0.898043		2545.34	0.800227		2545.34	0.959031		2545.34	0.931004		2545.34	0.825553			2548.06	0.977452		2547.27	0.956448		2548.34	0.967882		2548.38	0.962644		2549.7	0.984177
	2553.42	0.896757		2553.42	0.809345		2553.42	0.950059		2553.42	0.926651		2553.42	0.837157			2556.15	0.978335		2555.35	0.959596		2556.43	0.963227		2556.47	0.966992		2557.79	0.983653
	2561.5	0.900976		2561.5	0.804698		2561.5	0.954573		2561.5	0.920443		2561.5	0.832765			2564.24	0.981368		2563.44	0.959731		2564.52	0.967475		2564.56	0.969337		2565.88	0.982505
	2569.58	0.899945		2569.58	0.797933		2569.58	0.953039		2569.58	0.918702		2569.58	0.82211			2572.33	0.977247		2571.53	0.963636		2572.61	0.962206		2572.65	0.967949		2573.98	0.983165
	2577.66	0.896502		2577.66	0.793297		2577.66	0.949714		2577.66	0.915831		2577.66	0.828039			2580.42	0.977067		2579.61	0.962404		2580.7	0.963326		2580.74	0.969629		2582.07	0.98138
	2585.74	0.889667		2585.74	0.792953		2585.74	0.944349		2585.74	0.923357		2585.74	0.815522			2588.51	0.978453		2587.7	0.964246		2588.79	0.962678		2588.83	0.971919		2590.16	0.982597
	2593.82	0.876529		2593.82	0.789063		2593.82	0.946722		2593.82	0.915184		2593.82	0.815937			2596.6	0.980212		2595.79	0.960272		2596.88	0.961951		2596.92	0.967514		2598.26	0.982123
	2601.9	0.868231		2601.9	0.787318		2601.9	0.943675		2601.9	0.907792		2601.9	0.810278			2604.69	0.9797		2603.88	0.964635		2604.97	0.962963		2605.01	0.969205		2606.35	0.981023
	2609.98	0.867055		2609.98	0.794275		2609.98	0.944937		2609.98	0.907761		2609.98	0.820392			2612.77	0.982084		2611.96	0.96456		2613.06	0.962269		2613.1	0.967084		2614.45	0.979686
	2618.06	0.863486		2618.06	0.796702		2618.06	0.94189		2618.06	0.910263		2618.06	0.816459			2620.87	0.978368		2620.05	0.964956		2621.15	0.958931		2621.19	0.96041		2622.54	0.980663
	2626.14	0.860686		2626.14	0.797102		2626.14	0.941749		2626.14	0.913765		2626.14	0.816792			2628.95	0.976816		2628.13	0.967356		2629.24	0.959407		2629.28	0.964246		2630.64	0.98395
	2634.22	0.871122		2634.22	0.774349		2634.22	0.939353		2634.22	0.909627		2634.22	0.816392			2637.04	0.980171		2636.22	0.96468		2637.33	0.963492		2637.37	0.967196		2638.73	0.981533
	2642.3	0.860271		2642.3	0.768996		2642.3	0.930302		2642.3	0.905608		2642.3	0.820765			2645.13	0.981106		2644.31	0.963932		2645.42	0.965071		2645.46	0.964719		2646.83	0.979282
	2650.38	0.854463		2650.38	0.7694		2650.38	0.932373		2650.38	0.904035		2650.38	0.813631			2653.22	0.982123		2652.39	0.964973		2653.51	0.964754		2653.55	0.969399		2654.92	0.982657
	2658.47	0.854098		2658.47	0.782051		2658.47	0.92389		2658.47	0.902914		2658.47	0.806106			2661.31	0.982124		2660.48	0.95988		2661.6	0.965897		2661.64	0.969786		2663.02	0.984898
	2666.55	0.85718		2666.55	0.778867		2666.55	0.914961		2666.55	0.896525		2666.55	0.808855			2669.4	0.979508		2668.56	0.962801		2669.69	0.966434		2669.73	0.966559		2671.11	0.983097
	2674.63	0.853514		2674.63	0.782988		2674.63	0.9164		2674.63	0.888235		2674.63	0.803969			2677.49	0.979234		2676.66	0.967056		2677.78	0.963776		2677.82	0.96652		2679.2	0.980564
	2682.71	0.849569		2682.71	0.778216		2682.71	0.90429		2682.71	0.894282		2682.71	0.810392			2685.58	0.983101		2684.74	0.964402		2685.87	0.966351		2685.91	0.96466		2687.3	0.979851
	2690.79	0.844984		2690.79	0.781522		2690.79	0.907718		2690.79	0.894569		2690.79	0.812839			2693.67	0.985531		2692.83	0.964668		2693.96	0.965958		2694	0.965142		2695.39	0.973613
	2698.87	0.84882		2698.87	0.789404		2698.87	0.9048		2698.87	0.890945		2698.87	0.804647			2701.76	0.98369		2700.91	0.964323		2702.05	0.966143		2702.09	0.965527		2703.48	0.974447
	2706.95	0.856953		2706.95	0.783847		2706.95	0.902675		2706.95	0.892039		2706.95	0.803745			2709.85	0.981598		2709	0.963141		2710.14	0.962617		2710.18	0.963547		2711.58	0.972669
	2715.03	0.85582		2715.03	0.778282		2715.03	0.896812		2715.03	0.891031		2715.03	0.805792			2717.93	0.980325		2717.09	0.963823		2718.23	0.961313		2718.27	0.966187		2719.67	0.979701
	2723.11	0.853969		2723.11	0.769314		2723.11	0.887757		2723.11	0.893502		2723.11	0.806451			2726.03	0.980666		2725.17	0.965992		2726.32	0.959358		2726.36	0.966631		2727.77	0.978796
	2731.19	0.840255		2731.19	0.773255		2731.19	0.887784		2731.19	0.89762		2731.19	0.805231			2734.11	0.980489		2733.26	0.961559		2734.41	0.963196		2734.45	0.966962		2735.86	0.978534
	2739.27	0.829486		2739.27	0.786502		2739.27	0.883937		2739.27	0.890608		2739.27	0.80091			2742.2	0.9772		2741.34	0.962856		2742.5	0.966492		2742.54	0.961802		2743.96	0.977103
	2747.35	0.822647		2747.35	0.790831		2747.35	0.873827		2747.35	0.889729		2747.35	0.79882			2750.29	0.978398		2749.43	0.962953		2750.59	0.968321		2750.63	0.961905		2752.05	0.980947
	2755.43	0.821965		2755.43	0.780992		2755.43	0.875925		2755.43	0.886557		2755.43	0.797529			2758.38	0.979449		2757.52	0.962973		2758.68	0.970269		2758.72	0.957775		2760.15	0.979666
	2763.51	0.820737		2763.51	0.774949		2763.51	0.88078		2763.51	0.875129		2763.51	0.789063			2766.47	0.978102		2765.61	0.965074		2766.77	0.968782		2766.81	0.956544		2768.24	0.977011
	2771.59	0.830627		2771.59	0.790569		2771.59	0.8822		2771.59	0.869863		2771.59	0.782059			2774.56	0.977918		2773.69	0.964212		2774.86	0.965582		2774.9	0.959883		2776.34	0.972251
	2779.67	0.828224		2779.67	0.775667		2779.67	0.88229		2779.67	0.864212		2779.67	0.786835			2782.65	0.976903		2781.78	0.963693		2782.95	0.969161		2782.99	0.960898		2784.43	0.97363
	2787.75	0.813459		2787.75	0.761506		2787.75	0.879153		2787.75	0.856961		2787.75	0.789804			2790.74	0.977155		2789.87	0.96376		2791.04	0.967492		2791.08	0.957254		2792.52	0.976991
	2795.83	0.808855		2795.83	0.766027		2795.83	0.88022		2795.83	0.854831		2795.83	0.77789			2798.82	0.978453		2797.95	0.967217		2799.13	0.965686		2799.17	0.953109		2800.62	0.976191
	2803.91	0.804694		2803.91	0.768004		2803.91	0.868353		2803.91	0.863235		2803.91	0.781153			2806.92	0.980789		2806.04	0.963128		2807.22	0.968846		2807.26	0.954129		2808.71	0.976313
	2811.99	0.796573		2811.99	0.762914		2811.99	0.862157		2811.99	0.861757		2811.99	0.779655			2815	0.977627		2814.12	0.961378		2815.31	0.966548		2815.35	0.953269		2816.81	0.97678
	2820.07	0.807298		2820.07	0.769608		2820.07	0.866533		2820.07	0.858102		2820.07	0.765004			2823.1	0.976313		2822.21	0.963858		2823.4	0.96623		2823.44	0.952294		2824.9	0.975579
	2828.15	0.810388		2828.15	0.760333		2828.15	0.854361		2828.15	0.85062		2828.15	0.767765			2831.18	0.976843		2830.3	0.960553		2831.49	0.963609		2831.53	0.944666		2832.99	0.977874
	2836.23	0.802937		2836.23	0.747961		2836.23	0.857643		2836.23	0.853059		2836.23	0.763557			2839.27	0.974923		2838.38	0.957143		2839.58	0.961656		2839.62	0.944018		2841.09	0.976923
	2844.31	0.796192		2844.31	0.749239		2844.31	0.853212		2844.31	0.856749		2844.31	0.765455			2847.36	0.971827		2846.47	0.96054		2847.67	0.957518		2847.71	0.937822		2849.18	0.973618
	2852.39	0.797557		2852.39	0.745976		2852.39	0.856294		2852.39	0.8554		2852.39	0.766753			2855.45	0.973473		2854.56	0.961382		2855.76	0.957468		2855.8	0.934494		2857.27	0.968845
	2860.48	0.794561		2860.48	0.764675		2860.48	0.84378		2860.48	0.85		2860.48	0.764796			2863.54	0.974475		2862.65	0.963266		2863.85	0.95662		2863.89	0.930878		2865.37	0.97253
	2868.56	0.803373		2868.56	0.783831		2868.56	0.842463		2868.56	0.842647		2868.56	0.756769			2871.63	0.972051		2870.73	0.964321		2871.94	0.952345		2871.98	0.92686		2873.46	0.972777
	2876.64	0.807424		2876.64	0.780318		2876.64	0.83469		2876.64	0.842835		2876.64	0.759063			2879.72	0.970675		2878.82	0.963		2880.03	0.954211					2881.56	0.973776
	2884.72	0.795902		2884.72	0.78251		2884.72	0.834898		2884.72	0.839584		2884.72	0.754071			2887.81	0.967897		2886.9	0.960674		2888.12	0.949097					2889.65	0.971414
	2892.8	0.797894		2892.8	0.791875		2892.8	0.82922		2892.8	0.846655		2892.8	0.751471			2895.89	0.966516		2894.99	0.962025		2896.21	0.948537					2897.75	0.973188
	2900.88	0.807267		2900.88	0.807522		2900.88	0.829467		2900.88	0.849596		2900.88	0.762678			2903.99	0.959194		2903.08	0.960262								2905.84	0.974268
	2908.96	0.79658		2908.96	0.794306		2908.96	0.821498		2908.96	0.843475		2908.96	0.754506			2912.07	0.95432		2911.16	0.955693								2913.94	0.971551
	2917.04	0.79931		2917.04	0.788329		2917.04	0.827741		2917.04	0.849255		2917.04	0.752667			2920.16	0.956044		2919.25	0.953201								2922.03	0.962633
	2925.12	0.795322		2925.12	0.779075		2925.12	0.823675		2925.12	0.856537		2925.12	0.749749			2928.25	0.951839		2927.33	0.951348								2930.13	0.964715
	2933.2	0.793659		2933.2	0.784792		2933.2	0.811961		2933.2	0.850098		2933.2	0.749008			2936.34	0.952381		2935.43	0.946429								2938.22	0.966322
	2941.28	0.808275		2941.28	0.781098		2941.28	0.814259		2941.28	0.848153		2941.28	0.753588			2944.43	0.946093		2943.51	0.946226								2946.31	0.956522
	2949.36	0.796765		2949.36	0.774518		2949.36	0.811204		2949.36	0.852796		2949.36	0.758937			2952.52	0.945821		2951.6	0.9437								2954.41	0.957389
	2957.44	0.789624		2957.44	0.765161		2957.44	0.802192		2957.44	0.84591		2957.44	0.756651			2960.61	0.942439		2959.69	0.939067								2962.5	0.958292
	2965.52	0.783816		2965.52	0.778263		2965.52	0.801031		2965.52	0.848102		2965.52	0.752176			2968.7	0.943148		2967.77	0.940551								2970.59	0.956984
	2973.6	0.79318		2973.6	0.772486		2973.6	0.790812		2973.6	0.844753		2973.6	0.749514			2976.78	0.942945		2975.86	0.935611								2978.69	0.965314
	2981.68	0.785506		2981.68	0.767443		2981.68	0.781576		2981.68	0.840431		2981.68	0.744878			2984.88	0.946294		2983.94	0.93592								2986.78	0.965569
	2989.76	0.792584		2989.76	0.772749		2989.76	0.778129		2989.76	0.847235		2989.76	0.749047			2992.96	0.944787		2992.03	0.933733								2994.88	0.964408
	2997.84	0.797282		2997.84	0.779612		2997.84	0.780667		2997.84	0.843537		2997.84	0.749761			3001.05	0.944019		3000.12	0.930518								3002.97	0.964778
	3005.92	0.784016		3005.92	0.7676		3005.92	0.774043		3005.92	0.844427		3005.92	0.743682			3009.14	0.944041		3008.2	0.926562								3011.07	0.965347
	3014	0.777992		3014	0.785004		3014	0.770973		3014	0.848565		3014	0.743153			3017.23	0.944362		3016.29	0.920882								3019.16	0.957294
	3022.08	0.782557		3022.08	0.787475		3022.08	0.768671		3022.08	0.844082		3022.08	0.733973			3025.32	0.948652		3024.38	0.912873								3027.26	0.952964
	3030.16	0.785247		3030.16	0.781671		3030.16	0.762961		3030.16	0.833412		3030.16	0.717329			3033.41	0.948661		3032.47	0.909297								3035.35	0.951804
	3038.24	0.784663		3038.24	0.784663		3038.24	0.767169		3038.24	0.833729		3038.24	0.713851			3041.5	0.944512		3040.55	0.913645								3043.45	0.949893
	3046.32	0.787369		3046.32	0.789165		3046.32	0.773729		3046.32	0.830624		3046.32	0.715278			3049.59	0.941387		3048.64	0.909791								3051.54	0.940237
	3054.41	0.782741		3054.41	0.780953		3054.41	0.765408		3054.41	0.815714		3054.41	0.715533			3057.67	0.938388		3056.72	0.906273								3059.63	0.938982
	3062.49	0.774431		3062.49	0.78558		3062.49	0.768588		3062.49	0.817345		3062.49	0.713655															3067.73	0.930443
	3070.57	0.77309		3070.57	0.785208		3070.57	0.771729		3070.57	0.819063		3070.57	0.716176															3075.82	0.926961
	3078.65	0.766137		3078.65	0.785		3078.65	0.770353		3078.65	0.818757		3078.65	0.709784															3083.92	0.912827
	3086.73	0.770776		3086.73	0.786337		3086.73	0.771851		3086.73	0.817529		3086.73	0.708757															3092.01	0.905743
	3094.81	0.772165		3094.81	0.782698		3094.81	0.768337		3094.81	0.824549		3094.81	0.716588
	3102.89	0.761227		3102.89	0.779918		3102.89	0.758051		3102.89	0.816451		3102.89	0.716557
	3110.97	0.770314		3110.97	0.7818		3110.97	0.760133		3110.97	0.816541		3110.97	0.714549
	3119.05	0.774788		3119.05	0.7756		3119.05	0.7592		3119.05	0.819329		3119.05	0.719808
	3127.13	0.761541		3127.13	0.777827		3127.13	0.750914		3127.13	0.822694		3127.13	0.719953
	3135.21	0.757749		3135.21	0.772227		3135.21	0.745424		3135.21	0.822173		3135.21	0.724435
	3143.29	0.762976		3143.29	0.782082		3143.29	0.740948		3143.29	0.822522		3143.29	0.721322
	3151.37	0.762467		3151.37	0.771678		3151.37	0.743369		3151.37	0.832122		3151.37	0.70791
	3159.45	0.765553		3159.45	0.776027		3159.45	0.741522		3159.45	0.836086		3159.45	0.689686
	3167.53	0.763773		3167.53	0.778231		3167.53	0.733455		3167.53	0.843494		3167.53	0.682949
	3175.61	0.751788		3175.61	0.785745		3175.61	0.736247		3175.61	0.839043		3175.61	0.68222
	3183.69	0.756369		3183.69	0.789769		3183.69	0.733592		3183.69	0.842941		3183.69	0.681251
	3191.77	0.752957		3191.77	0.798043		3191.77	0.736675		3191.77	0.845745		3191.77	0.672745
	3199.85	0.747059		3199.85	0.781871		3199.85	0.734192		3199.85	0.836839		3199.85	0.670216
	3207.93	0.75698		3207.93	0.785102		3207.93	0.732192		3207.93	0.829031		3207.93	0.675067
	3216.01	0.756345		3216.01	0.784153		3216.01	0.734137		3216.01	0.829392		3216.01	0.680694
	3224.09	0.741878		3224.09	0.780631		3224.09	0.730925		3224.09	0.826231		3224.09	0.673376
	3232.17	0.745573		3232.17	0.782878		3232.17	0.730718		3232.17	0.833035		3232.17	0.675067
	3240.25	0.743655		3240.25	0.780584		3240.25	0.725467		3240.25	0.826145		3240.25	0.667416
	3248.33	0.744502		3248.33	0.773918		3248.33	0.713878		3248.33	0.831506		3248.33	0.663451
	3256.42	0.740937		3256.42	0.775416		3256.42	0.711894		3256.42	0.821333		3256.42	0.668369
	3264.5	0.743275		3264.5	0.7682		3264.5	0.711608		3264.5	0.815353		3264.5	0.648345
	3272.58	0.73771		3272.58	0.771396		3272.58	0.70582		3272.58	0.811459		3272.58	0.648294
	3280.66	0.738055		3280.66	0.768463		3280.66	0.7126		3280.66	0.812227		3280.66	0.642051
	3288.74	0.732573		3288.74	0.780506		3288.74	0.705208		3288.74	0.824039		3288.74	0.635922
	3296.82	0.728243		3296.82	0.774157		3296.82	0.694855		3296.82	0.833404		3296.82	0.637376
	3304.9	0.721643		3304.9	0.776012		3304.9	0.691675		3304.9	0.827918		3304.9	0.640396
	3312.98	0.721196		3312.98	0.778114		3312.98	0.688322		3312.98	0.819965		3312.98	0.629678
	3321.06	0.713141		3321.06	0.774565		3321.06	0.683016		3321.06	0.817051		3321.06	0.626435
	3329.14	0.714655		3329.14	0.777659		3329.14	0.687227		3329.14	0.811247		3329.14	0.635027
	3337.22	0.716259		3337.22	0.775914		3337.22	0.677647		3337.22	0.810478		3337.22	0.625329
	3345.3	0.711788		3345.3	0.779475		3345.3	0.678478		3345.3	0.801643		3345.3	0.623133
	3353.38	0.71478		3353.38	0.769643		3353.38	0.677294		3353.38	0.800467		3353.38	0.622992
	3361.47	0.713922		3361.47	0.765329		3361.47	0.669251		3361.47	0.799349		3361.47	0.622086
	3369.55	0.709635		3369.55	0.785714		3369.55	0.661675		3369.55	0.791345		3369.55	0.616898
	3377.63	0.711804		3377.63	0.780271		3377.63	0.670408		3377.63	0.792408		3377.63	0.613059
	3385.71	0.712922		3385.71	0.78051		3385.71	0.676082		3385.71	0.792427		3385.71	0.613694
	3393.79	0.716682		3393.79	0.768494		3393.79	0.669247		3393.79	0.791424		3393.79	0.61277
	3401.87	0.712894		3401.87	0.782224		3401.87	0.67031		3401.87	0.789031		3401.87	0.615898
	3409.95	0.710929		3409.95	0.777282		3409.95	0.668702		3409.95	0.788871		3409.95	0.610925
	3418.03	0.700255		3418.03	0.776169		3418.03	0.662149		3418.03	0.783847		3418.03	0.611871
	3426.11	0.706624		3426.11	0.780133		3426.11	0.650631		3426.11	0.786859		3426.11	0.613408
	3434.19	0.705545		3434.19	0.782012		3434.19	0.646651		3434.19	0.785416		3434.19	0.610945
	3442.27	0.700831		3442.27	0.784224		3442.27	0.648404		3442.27	0.781639		3442.27	0.598522
	3450.35	0.688588		3450.35	0.778824		3450.35	0.643965		3450.35	0.789329		3450.35	0.602243
	3458.43	0.687659		3458.43	0.77462		3458.43	0.642118		3458.43	0.783333		3458.43	0.597655
	3466.51	0.683584		3466.51	0.776502		3466.51	0.635514		3466.51	0.7722		3466.51	0.598651
	3474.59	0.686725		3474.59	0.784306		3474.59	0.639761		3474.59	0.779678		3474.59	0.601184
	3482.67	0.680871		3482.67	0.785388		3482.67	0.630545		3482.67	0.779549		3482.67	0.601675
	3490.75	0.681443		3490.75	0.777663		3490.75	0.637918		3490.75	0.774016		3490.75	0.595851
	3498.83	0.678749		3498.83	0.781588		3498.83	0.639984		3498.83	0.778008		3498.83	0.602561
	3506.91	0.689098		3506.91	0.775694		3506.91	0.643267		3506.91	0.783043		3506.91	0.605078
	3514.99	0.688271		3514.99	0.775082		3514.99	0.644435		3514.99	0.775749		3514.99	0.606784
	3523.07	0.688565		3523.07	0.780267		3523.07	0.641		3523.07	0.781427		3523.07	0.615616
	3531.15	0.688278		3531.15	0.778227		3531.15	0.630569		3531.15	0.77958		3531.15	0.602227
	3539.23	0.687651		3539.23	0.788349		3539.23	0.634427		3539.23	0.777153		3539.23	0.597855
	3547.31	0.692027		3547.31	0.787733		3547.31	0.63398		3547.31	0.772933		3547.31	0.608141
	3555.4	0.693871		3555.4	0.779173		3555.4	0.626506		3555.4	0.7742		3555.4	0.600988
	3563.48	0.69178		3563.48	0.774306		3563.48	0.628114		3563.48	0.766678		3563.48	0.597278
	3571.56	0.692294		3571.56	0.773463		3571.56	0.632424		3571.56	0.770078		3571.56	0.594165
	3579.64	0.689976		3579.64	0.770298		3579.64	0.624694		3579.64	0.774494		3579.64	0.593976
	3587.72	0.684843		3587.72	0.773059		3587.72	0.619141		3587.72	0.77258		3587.72	0.595569
	3595.8	0.685749		3595.8	0.779224		3595.8	0.622875		3595.8	0.770816		3595.8	0.593725
	3603.88	0.692773		3603.88	0.775275		3603.88	0.610149		3603.88	0.770106		3603.88	0.586192
	3611.96	0.685035		3611.96	0.776569		3611.96	0.607369		3611.96	0.769369		3611.96	0.588153
	3620.04	0.6904		3620.04	0.775455		3620.04	0.615027		3620.04	0.772424		3620.04	0.593824
	3628.12	0.683604		3628.12	0.773725		3628.12	0.609388		3628.12	0.774616		3628.12	0.585333
	3636.2	0.685533		3636.2	0.7752		3636.2	0.613239		3636.2	0.774961		3636.2	0.584941
	3644.28	0.684388		3644.28	0.773231		3644.28	0.613149		3644.28	0.781275		3644.28	0.590271
	3652.36	0.683082		3652.36	0.761522		3652.36	0.606412		3652.36	0.778808		3652.36	0.592188
	3660.44	0.674824		3660.44	0.758784		3660.44	0.602165		3660.44	0.780737		3660.44	0.596263
	3668.52	0.678741		3668.52	0.76018		3668.52	0.598263		3668.52	0.777494		3668.52	0.594894
	3676.6	0.675259		3676.6	0.763651		3676.6	0.595871		3676.6	0.774231		3676.6	0.587729
	3684.68	0.676996		3684.68	0.759239		3684.68	0.592992		3684.68	0.76851		3684.68	0.589384
	3692.76	0.681961		3692.76	0.763239		3692.76	0.594459		3692.76	0.770525		3692.76	0.590788
	3700.84	0.683412		3700.84	0.763561		3700.84	0.596718		3700.84	0.771824		3700.84	0.587627
	3708.92	0.686106		3708.92	0.764588		3708.92	0.593824		3708.92	0.764031		3708.92	0.587745
	3717	0.687937		3717	0.762616		3717	0.594557		3717	0.761318		3717	0.592027
	3725.08	0.690969		3725.08	0.75751		3725.08	0.593		3725.08	0.764808		3725.08	0.592498
	3733.16	0.68669		3733.16	0.759733		3733.16	0.593965		3733.16	0.759741		3733.16	0.59949
	3741.24	0.688514		3741.24	0.761894		3741.24	0.592208		3741.24	0.76322		3741.24	0.602349
	3749.32	0.686773		3749.32	0.763278		3749.32	0.591647		3749.32	0.771173		3749.32	0.594341
	3757.41	0.681314		3757.41	0.755086		3757.41	0.590714		3757.41	0.766945		3757.41	0.590627
	3765.49	0.682008		3765.49	0.758745		3765.49	0.587816		3765.49	0.766435		3765.49	0.593349
	3773.57	0.682753		3773.57	0.76091		3773.57	0.582129		3773.57	0.767537		3773.57	0.58949
	3781.65	0.681475		3781.65	0.754969		3781.65	0.580698		3781.65	0.762482		3781.65	0.595267
	3789.73	0.683471		3789.73	0.757984		3789.73	0.576953		3789.73	0.766859		3789.73	0.598451
	3797.81	0.683345		3797.81	0.751894		3797.81	0.572784		3797.81	0.763329		3797.81	0.591835
	3805.89	0.684718		3805.89	0.755		3805.89	0.573565		3805.89	0.754729		3805.89	0.591922
	3813.97	0.678976		3813.97	0.763753		3813.97	0.567592		3813.97	0.754125		3813.97	0.590843
	3822.05	0.680502		3822.05	0.760541		3822.05	0.5632		3822.05	0.758059		3822.05	0.588475
	3830.13	0.673035		3830.13	0.753604		3830.13	0.556141		3830.13	0.75391		3830.13	0.589059
	3838.21	0.66929		3838.21	0.768914		3838.21	0.554478		3838.21	0.759392		3838.21	0.594565
	3846.29	0.667812		3846.29	0.764573		3846.29	0.549588		3846.29	0.757984		3846.29	0.5912
	3854.37	0.664878		3854.37	0.7578		3854.37	0.544514		3854.37	0.754675		3854.37	0.587416
	3862.45	0.66642		3862.45	0.755388		3862.45	0.548502		3862.45	0.761118		3862.45	0.588882
	3870.53	0.67198		3870.53	0.755031		3870.53	0.547286		3870.53	0.761831		3870.53	0.580525
	3878.61	0.672824		3878.61	0.761957		3878.61	0.542		3878.61	0.75698		3878.61	0.579761
	3886.69	0.676855		3886.69	0.762231		3886.69	0.535686		3886.69	0.756918		3886.69	0.581439
	3894.77	0.678941		3894.77	0.76778		3894.77	0.528937		3894.77	0.759094		3894.77	0.577533
	3902.85	0.672992		3902.85	0.761039		3902.85	0.525863		3902.85	0.75698		3902.85	0.576612
	3910.93	0.674243		3910.93	0.766388		3910.93	0.521345		3910.93	0.753878		3910.93	0.580675
	3919.01	0.674741		3919.01	0.76209		3919.01	0.519875		3919.01	0.757639		3919.01	0.581722
	3927.09	0.673149		3927.09	0.76209		3927.09	0.519286		3927.09	0.756008		3927.09	0.575129
	3935.17	0.669231		3935.17	0.768		3935.17	0.515984		3935.17	0.755914		3935.17	0.579063
	3943.25	0.669859		3943.25	0.764353		3943.25	0.510188		3943.25	0.758973		3943.25	0.570169
	3951.33	0.669302		3951.33	0.758667		3951.33	0.511635		3951.33	0.751627		3951.33	0.571984
	3959.42	0.664961		3959.42	0.766224		3959.42	0.513071		3959.42	0.750545		3959.42	0.57498
	3967.5	0.665812		3967.5	0.767337		3967.5	0.513129		3967.5	0.752196		3967.5	0.571796
	3975.58	0.664737		3975.58	0.764933		3975.58	0.514259		3975.58	0.742918		3975.58	0.56098
	3983.66	0.66691		3983.66	0.769863		3983.66	0.510973		3983.66	0.743275		3983.66	0.565216
	3991.74	0.671588		3991.74	0.769871		3991.74	0.51038		3991.74	0.743973		3991.74	0.559933
	3999.82	0.664392		3999.82	0.765902		3999.82	0.504325		3999.82	0.735706		3999.82	0.561627
	4007.9	0.666247		4007.9	0.770333		4007.9	0.507263		4007.9	0.737761		4007.9	0.569729
	4015.98	0.666302		4015.98	0.764388		4015.98	0.507929		4015.98	0.7382		4015.98	0.565988
	4024.06	0.665082		4024.06	0.76169		4024.06	0.509788		4024.06	0.732004		4024.06	0.552765
	4032.14	0.667024		4032.14	0.762973		4032.14	0.508302		4032.14	0.735518		4032.14	0.561604
	4040.22	0.663843		4040.22	0.759208		4040.22	0.512404		4040.22	0.733753		4040.22	0.561024
	4048.3	0.660165		4048.3	0.758631		4048.3	0.508388		4048.3	0.727624		4048.3	0.559302
	4056.38	0.657059		4056.38	0.762122		4056.38	0.507773		4056.38	0.731773		4056.38	0.571427
	4064.46	0.66098		4064.46	0.762914		4064.46	0.5014		4064.46	0.732973		4064.46	0.567467
	4072.54	0.656055		4072.54	0.759353		4072.54	0.502996		4072.54	0.727906		4072.54	0.562992
	4080.62	0.656984		4080.62	0.76202		4080.62	0.502871		4080.62	0.729478		4080.62	0.559224
	4088.7	0.658459		4088.7	0.755443		4088.7	0.501941		4088.7	0.73218		4088.7	0.55162
	4096.78	0.650208		4096.78	0.754984		4096.78	0.501925		4096.78	0.728835		4096.78	0.560671
	4104.86	0.649333		4104.86	0.761388		4104.86	0.502475		4104.86	0.729239		4104.86	0.562196
	4112.94	0.656404		4112.94	0.760302		4112.94	0.502635		4112.94	0.733169		4112.94	0.559439
	4121.02	0.652867		4121.02	0.762467		4121.02	0.5		4121.02	0.726024		4121.02	0.555047
	4129.1	0.650392		4129.1	0.763608		4129.1	0.499467		4129.1	0.726745		4129.1	0.558784
	4137.18	0.65402		4137.18	0.759039		4137.18	0.498804		4137.18	0.725086		4137.18	0.55622
	4145.26	0.648961		4145.26	0.761549		4145.26	0.494722		4145.26	0.719722		4145.26	0.556149
	4153.34	0.654071		4153.34	0.763106		4153.34	0.493694		4153.34	0.718816		4153.34	0.559549
	4161.43	0.657153		4161.43	0.766518		4161.43	0.490008		4161.43	0.722008		4161.43	0.560376
	4169.51	0.653753		4169.51	0.759549		4169.51	0.491592		4169.51	0.711694		4169.51	0.555263
	4177.59	0.655141		4177.59	0.76718		4177.59	0.492008		4177.59	0.716725		4177.59	0.557271
	4185.67	0.658616		4185.67	0.758114		4185.67	0.492098		4185.67	0.717263		4185.67	0.557773
	4193.75	0.656271		4193.75	0.760027		4193.75	0.489275		4193.75	0.71318		4193.75	0.558969
	4201.83	0.657929		4201.83	0.771243		4201.83	0.484922		4201.83	0.715149		4201.83	0.558933
	4209.91	0.659812		4209.91	0.771784		4209.91	0.482929		4209.91	0.721169		4209.91	0.557043
	4217.99	0.656482		4217.99	0.77438		4217.99	0.483161		4217.99	0.720082		4217.99	0.559855
	4226.07	0.657471		4226.07	0.776537		4226.07	0.48129		4226.07	0.71662		4226.07	0.558922
	4234.15	0.660137		4234.15	0.775035		4234.15	0.481463		4234.15	0.71702		4234.15	0.553561
	4242.23	0.658259		4242.23	0.768302		4242.23	0.481212		4242.23	0.711639		4242.23	0.55069
	4250.31	0.660102		4250.31	0.771541		4250.31	0.486122		4250.31	0.714286		4250.31	0.555016
	4258.39	0.656271		4258.39	0.77251		4258.39	0.488031		4258.39	0.718255		4258.39	0.549592
	4266.47	0.649831		4266.47	0.775306		4266.47	0.489227		4266.47	0.708694		4266.47	0.55089
	4274.55	0.648667		4274.55	0.780267		4274.55	0.490063		4274.55	0.7098		4274.55	0.556565
	4282.63	0.649898		4282.63	0.768435		4282.63	0.489729		4282.63	0.711565		4282.63	0.558004
	4290.71	0.646125		4290.71	0.766769		4290.71	0.489506		4290.71	0.709298		4290.71	0.553271
	4298.79	0.6454		4298.79	0.772847		4298.79	0.483749		4298.79	0.71229		4298.79	0.557337
	4306.87	0.646129		4306.87	0.768408		4306.87	0.484259		4306.87	0.711643		4306.87	0.554384
	4314.95	0.643306		4314.95	0.767322		4314.95	0.483737		4314.95	0.706714		4314.95	0.550988
	4323.03	0.644659		4323.03	0.771812		4323.03	0.481941		4323.03	0.712192		4323.03	0.557769
	4331.11	0.648455		4331.11	0.766059		4331.11	0.485976		4331.11	0.710314		4331.11	0.554231
	4339.19	0.647749		4339.19	0.763176		4339.19	0.48242		4339.19	0.708639		4339.19	0.561043
	4347.27	0.651643		4347.27	0.768541		4347.27	0.48218		4347.27	0.707098		4347.27	0.569929
	4355.36	0.658482		4355.36	0.763157		4355.36	0.485353		4355.36	0.711616		4355.36	0.568122
	4363.44	0.655502		4363.44	0.760541		4363.44	0.489161		4363.44	0.700098		4363.44	0.566212
	4371.52	0.659059		4371.52	0.766145		4371.52	0.487043		4371.52	0.707698		4371.52	0.566451
	4379.6	0.659588		4379.6	0.762008		4379.6	0.484294		4379.6	0.705529		4379.6	0.562706
	4387.68	0.651898		4387.68	0.760514		4387.68	0.485918		4387.68	0.698086		4387.68	0.558863
	4395.76	0.654149		4395.76	0.764725		4395.76	0.487804		4395.76	0.701176		4395.76	0.559953
	4403.84	0.652439		4403.84	0.762047		4403.84	0.491204		4403.84	0.701902		4403.84	0.558008
	4411.92	0.648208		4411.92	0.759929		4411.92	0.490553		4411.92	0.695318		4411.92	0.549969
	4420	0.651059		4420	0.763482		4420	0.488376		4420	0.69742		4420	0.553004
	4428.08	0.652408		4428.08	0.759102		4428.08	0.487106		4428.08	0.693867		4428.08	0.551953
	4436.16	0.646063		4436.16	0.754478		4436.16	0.487933		4436.16	0.6902		4436.16	0.551651
	4444.24	0.647588		4444.24	0.76238		4444.24	0.486561		4444.24	0.690878		4444.24	0.548365
	4452.32	0.646941		4452.32	0.758396		4452.32	0.485388		4452.32	0.697843		4452.32	0.542569
	4460.41	0.64218		4460.41	0.750325		4460.41	0.484627		4460.41	0.692725		4460.41	0.540682
	4468.49	0.644063		4468.49	0.753373		4468.49	0.48298		4468.49	0.700612		4468.49	0.543969
	4476.57	0.641306		4476.57	0.749027		4476.57	0.480184		4476.57	0.702973		4476.57	0.537753
	4484.65	0.635835		4484.65	0.750161		4484.65	0.479749		4484.65	0.694675		4484.65	0.54251
	4492.73	0.63762		4492.73	0.7568		4492.73	0.4772		4492.73	0.694769		4492.73	0.5444
	4500.81	0.640392		4500.81	0.754412		4500.81	0.475835		4500.81	0.69838		4500.81	0.539878
	4508.89	0.636565		4508.89	0.749839		4508.89	0.477463		4508.89	0.694255		4508.89	0.537102
	4516.97	0.638533		4516.97	0.755341		4516.97	0.476514		4516.97	0.69958		4516.97	0.535671
	4525.05	0.637396		4525.05	0.753992		4525.05	0.477518		4525.05	0.69791		4525.05	0.531596
	4533.13	0.636349		4533.13	0.752263		4533.13	0.478165		4533.13	0.693831		4533.13	0.532161
	4541.21	0.636349		4541.21	0.753255		4541.21	0.477031		4541.21	0.69411		4541.21	0.53451
	4549.29	0.639118		4549.29	0.75		4549.29	0.477616		4549.29	0.692482		4549.29	0.531087
	4557.37	0.635647		4557.37	0.748263		4557.37	0.476388		4557.37	0.685282		4557.37	0.522983
	4565.45	0.635757		4565.45	0.75518		4565.45	0.474667		4565.45	0.68762		4565.45	0.528674
	4573.53	0.637827		4573.53	0.751922		4573.53	0.475984		4573.53	0.685776		4573.53	0.524066
	4581.61	0.638306		4581.61	0.749843		4581.61	0.474639		4581.61	0.682255		4581.61	0.521877
	4589.69	0.643035		4589.69	0.758255		4589.69	0.473506		4589.69	0.68162		4589.69	0.526635
	4597.77	0.642451		4597.77	0.752804		4597.77	0.476251		4597.77	0.684506		4597.77	0.522619
	4605.85	0.637369		4605.85	0.749843		4605.85	0.477086		4605.85	0.679055		4605.85	0.517039
	4613.93	0.639451		4613.93	0.750929		4613.93	0.477302		4613.93	0.681459		4613.93	0.516126
	4622.01	0.641224		4622.01	0.745463		4622.01	0.474216		4622.01	0.6826		4622.01	0.513172
	4630.09	0.641667		4630.09	0.743212		4630.09	0.472188		4630.09	0.680129		4630.09	0.50957
	4638.17	0.642298		4638.17	0.746635		4638.17	0.470569		4638.17	0.683012		4638.17	0.514537
	4646.25	0.644722		4646.25	0.742953		4646.25	0.470306		4646.25	0.687463		4646.25	0.506828
	4654.33	0.641471		4654.33	0.7406		4654.33	0.469545		4654.33	0.682322		4654.33	0.502115
	4662.42	0.640498		4662.42	0.745565		4662.42	0.468671		4662.42	0.683902		4662.42	0.499772
	4670.5	0.64191		4670.5	0.742722		4670.5	0.46911		4670.5	0.68022		4670.5	0.486211
	4678.58	0.638161		4678.58	0.743365		4678.58	0.466392		4678.58	0.68058		4678.58	0.487128
	4686.66	0.6386		4686.66	0.749694		4686.66	0.465196		4686.66	0.679318		4686.66	0.492521
	4694.74	0.636208		4694.74	0.74922		4694.74	0.464588		4694.74	0.679216		4694.74	0.48516
	4702.82	0.635576		4702.82	0.749537		4702.82	0.463733		4702.82	0.669922		4702.82	0.478595
	4710.9	0.635918		4710.9	0.752114		4710.9	0.459702		4710.9	0.675384		4710.9	0.47989
	4718.98	0.634024		4718.98	0.746769		4718.98	0.459306		4718.98	0.670475		4718.98	0.475713
	4727.06	0.63138		4727.06	0.746467		4727.06	0.459282		4727.06	0.667412		4727.06	0.474021
	4735.14	0.632894		4735.14	0.750757		4735.14	0.450773		4735.14	0.666412		4735.14	0.476515
	4743.22	0.632188		4743.22	0.749541		4743.22	0.453114		4743.22	0.666667		4743.22	0.474333
	4751.3	0.630306		4751.3	0.742235		4751.3	0.447616		4751.3	0.664471		4751.3	0.473667
	4759.38	0.63222		4759.38	0.744016		4759.38	0.44049		4759.38	0.662918		4759.38	0.47
	4767.46	0.630569		4767.46	0.743302		4767.46	0.437388		4767.46	0.649718		4767.46	0.473345
	4775.54	0.62982		4775.54	0.743596		4775.54	0.435576		4775.54	0.640448		4775.54	0.474868
	4783.62	0.632082		4783.62	0.746584		4783.62	0.431804		4783.62	0.636584		4783.62	0.476819
	4791.7	0.627647		4791.7	0.738761		4791.7	0.426329		4791.7	0.626427		4791.7	0.477557
	4799.78	0.622576		4799.78	0.733953		4799.78	0.424439		4799.78	0.621705		4799.78	0.476937
	4807.86	0.627192		4807.86	0.739231		4807.86	0.421086		4807.86	0.620952		4807.86	0.47637
	4815.94	0.621294		4815.94	0.739031		4815.94	0.419227		4815.94	0.623546		4815.94	0.47848
	4824.02	0.617192		4824.02	0.732894		4824.02	0.414812		4824.02	0.625058		4824.02	0.475649
	4832.1	0.617184		4832.1	0.736678		4832.1	0.410745		4832.1	0.626309		4832.1	0.472638
	4840.18	0.616737		4840.18	0.730506		4840.18	0.402416		4840.18	0.625		4840.18	0.474061
	4848.26	0.611616		4848.26	0.730655		4848.26	0.395496		4848.26	0.620715		4848.26	0.4723
	4856.35	0.608788		4856.35	0.739576		4856.35	0.394752		4856.35	0.619286		4856.35	0.469704
	4864.43	0.604055		4864.43	0.732706		4864.43	0.392193		4864.43	0.60535		4864.43	0.470698
	4872.51	0.598888		4872.51	0.728243		4872.51	0.392367		4872.51	0.601319		4872.51	0.473484
	4880.59	0.595169		4880.59	0.734129		4880.59	0.390392		4880.59	0.596268		4880.59	0.479839
	4888.67	0.596086		4888.67	0.7231		4888.67	0.389953		4888.67	0.594289		4888.67	0.480455
	4896.75	0.589047		4896.75	0.718793		4896.75	0.38317		4896.75	0.584319		4896.75	0.481358
	4904.83	0.5916		4904.83	0.721724		4904.83	0.383237		4904.83	0.578938		4904.83	0.481441
	4912.91	0.587694		4912.91	0.712632		4912.91	0.380247		4912.91	0.568738		4912.91	0.479202
	4920.99	0.583239		4920.99	0.702189		4920.99	0.372149		4920.99	0.556025		4920.99	0.48284
	4929.07	0.579016		4929.07	0.708387		4929.07	0.371234		4929.07	0.549412		4929.07	0.482006
	4937.15	0.576162		4937.15	0.696997		4937.15	0.367051		4937.15	0.538635		4937.15	0.481772
	4945.23	0.571077		4945.23	0.683423		4945.23	0.366534		4945.23	0.52239		4945.23	0.47824
	4953.31	0.568656		4953.31	0.688908		4953.31	0.364135		4953.31	0.522746		4953.31	0.477447
	4961.39	0.564084		4961.39	0.672455		4961.39	0.358468		4961.39	0.508419		4961.39	0.478349
	4969.47	0.558134		4969.47	0.663844		4969.47	0.355103		4969.47	0.498164		4969.47	0.478297
	4977.55	0.556227		4977.55	0.662818		4977.55	0.348608		4977.55	0.489165		4977.55	0.476829
	4985.63	0.552911		4985.63	0.649691		4985.63	0.342125		4985.63	0.4774		4985.63	0.478554
	4993.71	0.55018		4993.71	0.644955		4993.71	0.337916		4993.71	0.289871		4993.71	0.475907

## Sheet: Figure 5C, Extended Data Figure
Figure 5C, Extended Data Figure 8a, 9a, 10
Filename	Killed Plasmid Carrier	Killed Plasmid Free	Loss Events	Predation Rate	Plasmid Cost	Plasmid Loss Rate	Total Cells	Plasmid Carriers	Plasmid Free	stepNum
step-00960.pickle	6600	2491	400	0.05	0.25	0.03	11235	9367	1868	960
step-00960.pickle	6952	341	101	0.05	0.3	0.01	6078	5895	183	960
step-00960.pickle	7044	681	166	0.05	0.3	0.015	6081	5790	291	960
step-00960.pickle	6107	1538	233	0.05	0.3	0.02	7825	7066	759	960
step-00960.pickle	5817	2212	324	0.05	0.3	0.025	9500	7955	1545	960
step-00960.pickle	6182	2365	358	0.05	0.3	0.03	8646	7269	1377	960
step-00960.pickle	0	0	313	0	0	0.01	38019	33766	4253	960
step-00960.pickle	0	0	497	0	0	0.015	38353	34214	4139	960
step-00960.pickle	0	0	632	0	0	0.02	38085	32766	5319	960
step-00960.pickle	0	0	746	0	0	0.025	38147	30289	7858	960
step-00960.pickle	10082	3014	612	0.05	0.05	0.03	14059	11681	2378	960
step-00960.pickle	0	0	805	0	0	0.03	38125	28858	9267	960
step-00960.pickle	0	0	260	0	0.05	0.01	35726	30345	5381	960
step-00960.pickle	0	0	381	0	0.05	0.015	35805	27471	8334	960
step-00960.pickle	0	0	528	0	0.05	0.02	35856	29484	6372	960
step-00960.pickle	0	0	615	0	0.05	0.025	35746	26000	9746	960
step-00960.pickle	0	0	693	0	0.05	0.03	35580	24355	11225	960
step-00960.pickle	0	0	365	0	0.1	0.015	33889	23768	10121	960
step-00960.pickle	0	0	388	0	0.1	0.02	33983	21844	12139	960
step-00960.pickle	0	0	438	0	0.1	0.025	34624	17660	16964	960
step-00960.pickle	11066	762	214	0.05	0.1	0.01	13180	12559	621	960
step-00960.pickle	0	0	537	0	0.1	0.03	34170	19356	14814	960
step-00960.pickle	0	0	222	0	0.15	0.01	31169	21770	9399	960
step-00960.pickle	0	0	274	0	0.15	0.015	31790	19805	11985	960
step-00960.pickle	0	0	324	0	0.15	0.02	33410	17545	15865	960
step-00960.pickle	0	0	405	0	0.15	0.025	32846	17748	15098	960
step-00960.pickle	0	0	428	0	0.15	0.03	33948	13697	20251	960
step-00960.pickle	0	0	176	0	0.2	0.01	27940	18055	9885	960
step-00960.pickle	0	0	235	0	0.2	0.015	27989	18105	9884	960
step-00960.pickle	0	0	241	0	0.2	0.02	32588	13279	19309	960
step-00960.pickle	0	0	269	0	0.2	0.025	33352	12623	20729	960
step-00960.pickle	10404	1290	347	0.05	0.1	0.015	13776	12651	1125	960
step-00960.pickle	0	0	354	0	0.2	0.03	32369	12930	19439	960
step-00960.pickle	0	0	120	0	0.25	0.01	28678	13896	14782	960
step-00960.pickle	0	0	192	0	0.25	0.015	27021	14295	12726	960
step-00960.pickle	0	0	229	0	0.25	0.02	29503	12798	16705	960
step-00960.pickle	0	0	267	0	0.25	0.025	28097	12742	15355	960
step-00960.pickle	0	0	251	0	0.25	0.03	31405	10039	21366	960
step-00960.pickle	0	0	132	0	0.3	0.01	22394	12981	9413	960
step-00960.pickle	0	0	155	0	0.3	0.015	26514	10830	15684	960
step-00960.pickle	0	0	168	0	0.3	0.02	27083	11066	16017	960
step-00960.pickle	0	0	199	0	0.3	0.025	29345	9277	20068	960
step-00960.pickle	10143	1585	383	0.05	0.1	0.02	13478	12162	1316	960
step-00960.pickle	0	0	201	0	0.3	0.03	30069	9110	20959	960
step-00960.pickle	12600	590	274	0.05	0	0.01	16712	16065	647	960
step-00960.pickle	11965	1164	393	0.05	0	0.015	16197	15078	1119	960
step-00960.pickle	11176	1669	475	0.05	0	0.02	17299	15399	1900	960
step-00960.pickle	11224	2076	584	0.05	0	0.025	16441	14297	2144	960
step-00960.pickle	11068	2490	689	0.05	0	0.03	16084	13648	2436	960
step-00960.pickle	11309	1038	242	0.05	0.05	0.01	15010	13941	1069	960
step-00960.pickle	11311	1277	330	0.05	0.05	0.015	14556	13378	1178	960
step-00960.pickle	10946	1539	424	0.05	0.05	0.02	14343	12863	1480	960
step-00960.pickle	10889	1865	554	0.05	0.05	0.025	13951	12237	1714	960
step-00960.pickle	10173	1999	480	0.05	0.1	0.025	13141	11606	1535	960
step-00960.pickle	10269	2280	657	0.05	0.05	0.03	15107	12975	2132	960
step-00960.pickle	11122	964	210	0.05	0.1	0.01	12614	11892	722	960
step-00960.pickle	10138	1489	329	0.05	0.1	0.015	13946	12696	1250	960
step-00960.pickle	10341	1762	401	0.05	0.1	0.02	12730	11345	1385	960
step-00960.pickle	10126	1987	495	0.05	0.1	0.025	12746	11156	1590	960
step-00960.pickle	9720	2514	619	0.05	0.1	0.03	12895	10926	1969	960
step-00960.pickle	10159	1069	176	0.05	0.15	0.01	11188	10472	716	960
step-00960.pickle	9717	1386	291	0.05	0.15	0.015	12010	11071	939	960
step-00960.pickle	9083	1850	375	0.05	0.15	0.02	12205	10658	1547	960
step-00960.pickle	9052	2241	490	0.05	0.15	0.025	12004	10311	1693	960
step-00960.pickle	9192	2684	573	0.05	0.1	0.03	13447	11231	2216	960
step-00960.pickle	8761	2261	533	0.05	0.15	0.03	12235	10511	1724	960
step-00960.pickle	9503	736	155	0.05	0.2	0.01	10319	9910	409	960
step-00960.pickle	7973	1922	335	0.05	0.2	0.02	11443	10025	1418	960
step-00960.pickle	7541	2774	423	0.05	0.2	0.025	11604	9521	2083	960
step-00960.pickle	8073	2657	507	0.05	0.2	0.03	10876	8976	1900	960
step-00960.pickle	8119	1508	140	0.05	0.25	0.01	9126	8383	743	960
step-00960.pickle	7538	1612	228	0.05	0.25	0.015	9219	8309	910	960
step-00960.pickle	7886	1263	297	0.05	0.25	0.02	9261	8357	904	960
step-00960.pickle	7509	1789	341	0.05	0.25	0.025	8981	7857	1124	960
step-00960.pickle	10162	1210	206	0.05	0.15	0.01	11343	10580	763	960
step-00960.pickle	7038	2031	420	0.05	0.25	0.03	9958	8591	1367	960
step-00960.pickle	7335	378	114	0.05	0.3	0.01	5668	5533	135	960
step-00960.pickle	6896	662	157	0.05	0.3	0.015	5951	5684	267	960
step-00960.pickle	6420	1254	226	0.05	0.3	0.02	7888	7116	772	960
step-00960.pickle	6823	1245	296	0.05	0.3	0.025	7361	6672	689	960
step-00960.pickle	5583	2142	382	0.05	0.3	0.03	9035	7534	1501	960
step-00960.pickle	0	0	299	0	0	0.01	38270	32826	5444	960
step-00960.pickle	0	0	464	0	0	0.015	38020	32780	5240	960
step-00960.pickle	0	0	603	0	0	0.02	38293	32820	5473	960
step-00960.pickle	0	0	711	0	0	0.025	37970	29755	8215	960
step-00960.pickle	10049	1285	260	0.05	0.15	0.015	11049	10257	792	960
step-00960.pickle	0	0	848	0	0	0.03	37962	28855	9107	960
step-00960.pickle	0	0	306	0	0.05	0.01	35290	31291	3999	960
step-00960.pickle	0	0	392	0	0.05	0.015	35415	29258	6157	960
step-00960.pickle	0	0	523	0	0.05	0.02	35799	27619	8180	960
step-00960.pickle	0	0	684	0	0.05	0.025	35524	26822	8702	960
step-00960.pickle	0	0	630	0	0.05	0.03	35453	23112	12341	960
step-00960.pickle	0	0	239	0	0.1	0.01	33270	25989	7281	960
step-00960.pickle	0	0	398	0	0.1	0.015	32340	26688	5652	960
step-00960.pickle	0	0	435	0	0.1	0.02	33577	23476	10101	960
step-00960.pickle	0	0	496	0	0.1	0.025	34187	21161	13026	960
step-00960.pickle	9372	1972	374	0.05	0.15	0.02	11472	10032	1440	960
step-00960.pickle	0	0	515	0	0.1	0.03	34590	17618	16972	960
step-00960.pickle	0	0	237	0	0.15	0.01	29337	23726	5611	960
step-00960.pickle	0	0	285	0	0.15	0.015	31742	19881	11861	960
step-00960.pickle	0	0	376	0	0.15	0.02	32287	19530	12757	960
step-00960.pickle	0	0	394	0	0.15	0.025	33206	16878	16328	960
step-00960.pickle	0	0	432	0	0.15	0.03	33454	15094	18360	960
step-00960.pickle	0	0	168	0	0.2	0.01	27761	18665	9096	960
step-00960.pickle	0	0	230	0	0.2	0.015	30937	16630	14307	960
step-00960.pickle	0	0	269	0	0.2	0.02	29654	17159	12495	960
step-00960.pickle	0	0	325	0	0.2	0.025	31822	14218	17604	960
step-00960.pickle	9378	1772	455	0.05	0.15	0.025	11664	10309	1355	960
step-00960.pickle	12534	801	279	0.05	0	0.01	16768	15926	842	960
step-00960.pickle	0	0	416	0	0.2	0.03	31580	14372	17208	960
step-00960.pickle	0	0	156	0	0.25	0.01	21677	17460	4217	960
step-00960.pickle	0	0	195	0	0.25	0.015	25881	15206	10675	960
step-00960.pickle	0	0	252	0	0.25	0.02	26613	14056	12557	960
step-00960.pickle	0	0	259	0	0.25	0.025	28750	13309	15441	960
step-00960.pickle	0	0	294	0	0.25	0.03	31365	11433	19932	960
step-00960.pickle	0	0	101	0	0.3	0.01	25958	11318	14640	960
step-00960.pickle	0	0	139	0	0.3	0.015	27288	10776	16512	960
step-00960.pickle	0	0	162	0	0.3	0.02	28406	9476	18930	960
step-00960.pickle	0	0	198	0	0.3	0.025	28588	9551	19037	960
step-00960.pickle	9056	2453	567	0.05	0.15	0.03	12073	10335	1738	960
step-00960.pickle	0	0	211	0	0.3	0.03	28992	9221	19771	960
step-00960.pickle	12882	694	256	0.05	0	0.01	16186	15467	719	960
step-00960.pickle	11848	1379	394	0.05	0	0.015	17188	15712	1476	960
step-00960.pickle	11946	1487	487	0.05	0	0.02	16561	15025	1536	960
step-00960.pickle	11459	2141	632	0.05	0	0.025	16200	14208	1992	960
step-00960.pickle	10727	2406	732	0.05	0	0.03	17146	14522	2624	960
step-00960.pickle	11868	869	266	0.05	0.05	0.01	14543	13727	816	960
step-00960.pickle	11334	1315	370	0.05	0.05	0.015	14623	13537	1086	960
step-00960.pickle	11282	1443	443	0.05	0.05	0.02	14747	13453	1294	960
step-00960.pickle	10270	2343	572	0.05	0.05	0.025	14995	12824	2171	960
step-00960.pickle	9146	822	181	0.05	0.2	0.01	10511	9952	559	960
step-00960.pickle	9833	2903	603	0.05	0.05	0.03	15135	12507	2628	960
step-00960.pickle	10661	1053	254	0.05	0.1	0.01	13625	12777	848	960
step-00960.pickle	10487	1388	313	0.05	0.1	0.015	13277	12126	1151	960
step-00960.pickle	10223	1957	411	0.05	0.1	0.02	13174	11678	1496	960
step-00960.pickle	9752	2143	478	0.05	0.1	0.025	13499	11780	1719	960
step-00960.pickle	9713	2022	566	0.05	0.1	0.03	13122	11393	1729	960
step-00960.pickle	10030	1129	185	0.05	0.15	0.01	12294	11523	771	960
step-00960.pickle	9854	1245	277	0.05	0.15	0.015	12278	11264	1014	960
step-00960.pickle	9296	1807	378	0.05	0.15	0.02	12211	10827	1384	960
step-00960.pickle	8847	2178	446	0.05	0.15	0.025	12507	10762	1745	960
step-00960.pickle	8503	1645	263	0.05	0.2	0.015	11138	9995	1143	960
step-00960.pickle	8321	2582	525	0.05	0.15	0.03	13307	11041	2266	960
step-00960.pickle	8407	1037	183	0.05	0.2	0.01	11499	10590	909	960
step-00960.pickle	8614	1111	252	0.05	0.2	0.015	10935	10048	887	960
step-00960.pickle	8472	1459	323	0.05	0.2	0.02	10950	9963	987	960
step-00960.pickle	7993	2429	393	0.05	0.2	0.025	11210	9329	1881	960
step-00960.pickle	7811	2391	455	0.05	0.2	0.03	11645	9855	1790	960
step-00960.pickle	8053	1204	142	0.05	0.25	0.01	9213	8477	736	960
step-00960.pickle	7785	1376	204	0.05	0.25	0.015	9585	8788	797	960
step-00960.pickle	7299	1915	277	0.05	0.25	0.02	9875	8676	1199	960
step-00960.pickle	6748	2479	315	0.05	0.25	0.025	10412	8767	1645	960
step-00960.pickle	8716	1855	342	0.05	0.2	0.02	10878	9651	1227	960
step-00960.pickle	7282	2413	426	0.05	0.25	0.03	9637	7990	1647	960
step-00960.pickle	6969	498	112	0.05	0.3	0.01	6054	5878	176	960
step-00960.pickle	6916	807	155	0.05	0.3	0.015	6044	5770	274	960
step-00960.pickle	6844	1312	220	0.05	0.3	0.02	7420	6794	626	960
step-00960.pickle	5891	1992	284	0.05	0.3	0.025	8743	7385	1358	960
step-00960.pickle	6165	1757	370	0.05	0.3	0.03	7746	6553	1193	960
step-00960.pickle	0	0	303	0	0	0.01	38125	34284	3841	960
step-00960.pickle	0	0	490	0	0	0.015	38122	32012	6110	960
step-00960.pickle	0	0	606	0	0	0.02	38154	32493	5661	960
step-00960.pickle	0	0	692	0	0	0.025	38213	30507	7706	960
step-00960.pickle	8718	1805	413	0.05	0.2	0.025	10654	9498	1156	960
step-00960.pickle	0	0	846	0	0	0.03	38239	29867	8372	960
step-00960.pickle	0	0	306	0	0.05	0.01	35489	31532	3957	960
step-00960.pickle	0	0	429	0	0.05	0.015	35531	29793	5738	960
step-00960.pickle	0	0	520	0	0.05	0.02	35540	25920	9620	960
step-00960.pickle	0	0	557	0	0.05	0.025	35850	23887	11963	960
step-00960.pickle	0	0	704	0	0.05	0.03	35836	23254	12582	960
step-00960.pickle	0	0	254	0	0.1	0.01	32465	27271	5194	960
step-00960.pickle	0	0	321	0	0.1	0.015	33589	23495	10094	960
step-00960.pickle	0	0	377	0	0.1	0.02	34327	21398	12929	960
step-00960.pickle	0	0	398	0	0.1	0.025	34429	17394	17035	960
step-00960.pickle	7813	2540	467	0.05	0.2	0.03	11520	9512	2008	960
step-00960.pickle	0	0	556	0	0.1	0.03	33726	19220	14506	960
step-00960.pickle	0	0	200	0	0.15	0.01	29192	22530	6662	960
step-00960.pickle	0	0	278	0	0.15	0.015	32507	19255	13252	960
step-00960.pickle	0	0	378	0	0.15	0.02	31935	19769	12166	960
step-00960.pickle	0	0	409	0	0.15	0.025	33033	17739	15294	960
step-00960.pickle	0	0	388	0	0.15	0.03	33650	14999	18651	960
step-00960.pickle	0	0	160	0	0.2	0.01	26892	19670	7222	960
step-00960.pickle	0	0	227	0	0.2	0.015	31525	15196	16329	960
step-00960.pickle	0	0	239	0	0.2	0.02	32495	13752	18743	960
step-00960.pickle	0	0	407	0	0.2	0.025	27942	17924	10018	960
step-00960.pickle	8145	712	145	0.05	0.25	0.01	8230	7915	315	960
step-00960.pickle	0	0	394	0	0.2	0.03	32268	14255	18013	960
step-00960.pickle	0	0	119	0	0.25	0.01	25884	15256	10628	960
step-00960.pickle	0	0	182	0	0.25	0.015	26858	14557	12301	960
step-00960.pickle	0	0	246	0	0.25	0.02	28314	13179	15135	960
step-00960.pickle	0	0	240	0	0.25	0.025	30646	11373	19273	960
step-00960.pickle	0	0	243	0	0.25	0.03	31531	10573	20958	960
step-00960.pickle	0	0	133	0	0.3	0.01	22527	13481	9046	960
step-00960.pickle	0	0	137	0	0.3	0.015	26219	11290	14929	960
step-00960.pickle	0	0	193	0	0.3	0.02	26376	11234	15142	960
step-00960.pickle	0	0	196	0	0.3	0.025	28907	9568	19339	960
step-00960.pickle	8045	923	189	0.05	0.25	0.015	9054	8397	657	960
step-00960.pickle	0	0	238	0	0.3	0.03	27085	9969	17116	960
step-00960.pickle	7632	1626	290	0.05	0.25	0.02	9085	8182	903	960
step-00960.pickle	7022	2082	324	0.05	0.25	0.025	10177	8804	1373	960
step-00960.pickle	12094	1211	411	0.05	0	0.015	16153	14792	1361	960
step-00960.pickle	7297	2364	407	0.05	0.25	0.03	9631	8178	1453	960
step-00960.pickle	6828	589	101	0.05	0.3	0.01	6258	6061	197	960
step-00960.pickle	7026	1350	182	0.05	0.3	0.015	7392	6774	618	960
step-00960.pickle	6738	1077	228	0.05	0.3	0.02	7062	6533	529	960
step-00960.pickle	6400	1705	267	0.05	0.3	0.025	7342	6452	890	960
step-00960.pickle	6287	1474	310	0.05	0.3	0.03	7199	6299	900	960
step-00960.pickle	0	0	377	0	0	0.01	38080	35780	2300	960
step-00960.pickle	0	0	436	0	0	0.015	37951	31793	6158	960
step-00960.pickle	0	0	610	0	0	0.02	38281	32323	5958	960
step-00960.pickle	0	0	746	0	0	0.025	38212	30152	8060	960
step-00960.pickle	12321	1610	546	0.05	0	0.02	16175	14564	1611	960
step-00960.pickle	0	0	870	0	0	0.03	38013	30044	7969	960
step-00960.pickle	0	0	289	0	0.05	0.01	35208	29419	5789	960
step-00960.pickle	0	0	392	0	0.05	0.015	35660	29494	6166	960
step-00960.pickle	0	0	496	0	0.05	0.02	35830	26323	9507	960
step-00960.pickle	0	0	600	0	0.05	0.025	35656	26557	9099	960
step-00960.pickle	0	0	661	0	0.05	0.03	35903	23880	12023	960
step-00960.pickle	0	0	244	0	0.1	0.01	33167	25540	7627	960
step-00960.pickle	0	0	353	0	0.1	0.015	33544	23343	10201	960
step-00960.pickle	0	0	357	0	0.1	0.02	34227	21058	13169	960
step-00960.pickle	0	0	504	0	0.1	0.025	33790	22702	11088	960
step-00960.pickle	11343	1959	657	0.05	0	0.025	16692	14662	2030	960
step-00960.pickle	0	0	471	0	0.1	0.03	34773	17804	16969	960
step-00960.pickle	0	0	181	0	0.15	0.01	30358	22078	8280	960
step-00960.pickle	0	0	323	0	0.15	0.015	31791	21031	10760	960
step-00960.pickle	0	0	298	0	0.15	0.02	33018	16891	16127	960
step-00960.pickle	0	0	424	0	0.15	0.025	33096	17020	16076	960
step-00960.pickle	0	0	420	0	0.15	0.03	32735	16440	16295	960
step-00960.pickle	0	0	161	0	0.2	0.01	26635	20924	5711	960
step-00960.pickle	0	0	207	0	0.2	0.015	30951	15825	15126	960
step-00960.pickle	0	0	203	0	0.2	0.02	33262	12499	20763	960
step-00960.pickle	0	0	343	0	0.2	0.025	31453	15583	15870	960
step-00960.pickle	10854	2219	715	0.05	0	0.03	16730	14215	2515	960
step-00960.pickle	0	0	357	0	0.2	0.03	33194	12505	20689	960
step-00960.pickle	0	0	128	0	0.25	0.01	25326	15073	10253	960
step-00960.pickle	0	0	191	0	0.25	0.015	26899	13691	13208	960
step-00960.pickle	0	0	219	0	0.25	0.02	29368	12843	16525	960
step-00960.pickle	0	0	276	0	0.25	0.025	30776	11930	18846	960
step-00960.pickle	0	0	285	0	0.25	0.03	30325	11201	19124	960
step-00960.pickle	0	0	91	0	0.3	0.01	22388	12237	10151	960
step-00960.pickle	0	0	149	0	0.3	0.015	25697	11537	14160	960
step-00960.pickle	0	0	197	0	0.3	0.02	26341	11194	15147	960
step-00960.pickle	0	0	255	0	0.3	0.025	24984	11286	13698	960
step-00960.pickle	11963	620	251	0.05	0.05	0.01	14523	13854	669	960
step-00960.pickle	0	0	245	0	0.3	0.03	28392	10495	17897	960
step-00960.pickle	12569	1031	279	0.05	0	0.01	16853	15883	970	960
step-00960.pickle	11744	1342	382	0.05	0	0.015	16620	15174	1446	960
step-00960.pickle	11691	1743	517	0.05	0	0.02	16620	14763	1857	960
step-00960.pickle	11404	2126	563	0.05	0	0.025	16507	14392	2115	960
step-00960.pickle	11632	2011	752	0.05	0	0.03	16296	14138	2158	960
step-00960.pickle	11203	1176	261	0.05	0.05	0.01	15407	14298	1109	960
step-00960.pickle	11145	1231	306	0.05	0.05	0.015	15087	14010	1077	960
step-00960.pickle	10830	1483	467	0.05	0.05	0.02	15016	13644	1372	960
step-00960.pickle	10236	2445	591	0.05	0.05	0.025	14730	12483	2247	960
step-00960.pickle	11343	1168	325	0.05	0.05	0.015	15161	13998	1163	960
step-00960.pickle	10349	2280	669	0.05	0.05	0.03	14857	12805	2052	960
step-00960.pickle	10922	968	216	0.05	0.1	0.01	12776	11989	787	960
step-00960.pickle	10719	1260	306	0.05	0.1	0.015	12981	12041	940	960
step-00960.pickle	9557	2236	427	0.05	0.1	0.02	13862	11939	1923	960
step-00960.pickle	9566	2286	511	0.05	0.1	0.025	13509	11690	1819	960
step-00960.pickle	9425	2541	566	0.05	0.1	0.03	13502	11409	2093	960
step-00960.pickle	10061	723	194	0.05	0.15	0.01	12091	11488	603	960
step-00960.pickle	9427	1442	315	0.05	0.15	0.015	12727	11547	1180	960
step-00960.pickle	9551	1683	380	0.05	0.15	0.02	11563	10377	1186	960
step-00960.pickle	9526	1912	496	0.05	0.15	0.025	11763	10407	1356	960
step-00960.pickle	10407	2111	458	0.05	0.05	0.02	15114	13186	1928	960
step-00960.pickle	8414	2984	568	0.05	0.15	0.03	11749	9447	2302	960
step-00960.pickle	9582	941	194	0.05	0.2	0.01	9705	9126	579	960
step-00960.pickle	8716	1824	243	0.05	0.2	0.015	10236	9060	1176	960
step-00960.pickle	8835	1534	362	0.05	0.2	0.02	10257	9131	1126	960
step-00960.pickle	8815	1736	408	0.05	0.2	0.025	10230	9065	1165	960
step-00960.pickle	7607	2878	475	0.05	0.2	0.03	11773	9632	2141	960
step-00960.pickle	8004	993	144	0.05	0.25	0.01	8868	8300	568	960
step-00960.pickle	8194	963	209	0.05	0.25	0.015	8878	8439	439	960
step-00960.pickle	7000	1720	283	0.05	0.25	0.02	10382	9148	1234	960
step-00960.pickle	7414	1927	330	0.05	0.25	0.025	9393	8297	1096	960
step-00960.pickle	10522	1949	542	0.05	0.05	0.025	14423	12693	1730	960

## Sheet: Figure 6
Figure 6
Sim_number	Filename	stepNum	num_cells	Killed slowest grower	Killed fastest grower	Loss Events	Predation Rate	Total Cells	Cell Type 0 Count	Cell Type 1 Count	Cost Type 0	Cost Type 1	Sim_number	Cell Type 2 Count	Cell Type 3 Count	Cell Type 4 Count	Cell Type 5 Count	Cell Type 6 Count	Cell Type 7 Count	Cell Type 8 Count	Cell Type 9 Count	Cost Type 2	Cost Type 3	Cost Type 4	Cost Type 5	Cost Type 6	Cost Type 7	Cost Type 8	Cost Type 9	Phage Condition	Total Cells Binned	Cost Mean	Boxplot_Condition
0	step-01000.pickle	1000	2	0	0		0	38475	36162	2313	0	0.469	100																	Without Phage	35K-45K	0.2345	2 - Without Phage
1	step-01950.pickle	1950	2	943	31825		0.05	39245	36009	3236	0	0.469	100																	With Phage	35K-45K	0.2345	2 - With Phage
2	step-01050.pickle	1050	10	0	0		0	38171	20024	13853	0	0.015	101	639	418	374	433	483	406	726	815	0.363	0.673	0.833	0.632	0.528	0.72	0.275	0.38	Without Phage	35K-45K	0.4419	10 - Without Phage
3	step-02200.pickle	2200	10	59	18506		0.05	39513	19319	11727	0	0.015	101	1736	406	344	517	696	393	2681	1694	0.363	0.673	0.833	0.632	0.528	0.72	0.275	0.38	With Phage	35K-45K	0.4419	10 - With Phage
4	step-01050.pickle	1050	8	0	0		0	37656	18561	499	0	0.728	102	459	6097	668	9901	458	1013			0.86	0.12	0.442	0.042	0.805	0.313			Without Phage	35K-45K	0.41375	8 - Without Phage
5	step-02300.pickle	2300	8	78	16114		0.05	39591	14989	458	0	0.728	102	400	6687	1520	11528	451	3558			0.86	0.12	0.442	0.042	0.805	0.313			With Phage	35K-45K	0.41375	8 - With Phage
6	step-01050.pickle	1050	10	0	0		0	38960	10954	402	0	0.653	103	466	746	373	1211	13125	377	10942	364	0.558	0.285	0.785	0.193	0.006	0.766	0.019	0.879	Without Phage	35K-45K	0.4144	10 - Without Phage
7	step-02100.pickle	2100	10	54	11825		0.05	39223	11692	409	0	0.653	103	640	2220	347	2845	12650	372	7716	332	0.558	0.285	0.785	0.193	0.006	0.766	0.019	0.879	With Phage	35K-45K	0.4144	10 - With Phage
9	step-01100.pickle	1100	10	0	0		0	39860	18478	12628	0	0.035	105	400	468	349	5129	895	381	778	354	0.732	0.583	0.928	0.117	0.323	0.835	0.386	0.921	Without Phage	35K-45K	0.486	10 - Without Phage
10	step-02300.pickle	2300	10	77	16756		0.05	39110	16381	9226	0	0.035	105	403	602	307	6777	3185	320	1588	321	0.732	0.583	0.928	0.117	0.323	0.835	0.386	0.921	With Phage	35K-45K	0.486	10 - With Phage
11	step-01050.pickle	1050	4	0	0		0	38790	35192	1003	0	0.723	106	1502	1093							0.413	0.613							Without Phage	35K-45K	0.43725	4 - Without Phage
12	step-02050.pickle	2050	4	183	31387		0.05	39192	34130	1016	0	0.723	106	2772	1274							0.413	0.613							With Phage	35K-45K	0.43725	4 - With Phage
13	step-01050.pickle	1050	6	0	0		0	38861	24091	1985	0	0.2	107	778	4615	6645	747					0.371	0.087	0.103	0.551					Without Phage	35K-45K	0.218667	6 - Without Phage
14	step-02300.pickle	2300	6	275	17586		0.05	39185	16300	5724	0	0.2	107	1750	7292	7203	916					0.371	0.087	0.103	0.551					With Phage	35K-45K	0.218667	6 - With Phage
15	step-01100.pickle	1100	10	0	0		0	39987	20121	350	0	0.936	108	362	446	1715	9512	358	493	6276	354	0.872	0.585	0.208	0.053	0.908	0.478	0.085	0.9	Without Phage	35K-45K	0.5025	10 - Without Phage
16	step-02300.pickle	2300	10	65	15668		0.05	39558	14305	324	0	0.936	108	323	498	4701	9989	304	890	7900	324	0.872	0.585	0.208	0.053	0.908	0.478	0.085	0.9	With Phage	35K-45K	0.5025	10 - With Phage
17	step-01050.pickle	1050	6	0	0		0	37863	28475	690	0	0.634	109	2712	592	618	4776					0.212	0.961	0.849	0.135					Without Phage	35K-45K	0.465167	6 - Without Phage
18	step-02350.pickle	2350	6	100	24169		0.05	39514	21570	799	0	0.634	109	6513	507	490	9635					0.212	0.961	0.849	0.135					With Phage	35K-45K	0.465167	6 - With Phage
20	step-01100.pickle	1100	7	0	0		0	38338	34090	718	0	0.59	110	635	515	962	601	817				0.659	0.951	0.464	0.725	0.527				Without Phage	35K-45K	0.559429	7 - Without Phage
21	step-02200.pickle	2200	7	97	31506		0.05	39121	34087	660	0	0.59	110	564	433	1746	552	1079				0.659	0.951	0.464	0.725	0.527				With Phage	35K-45K	0.559429	7 - With Phage
22	step-01100.pickle	1100	8	0	0		0	38351	26840	4497	0	0.189	111	4560	510	485	474	500	485			0.192	0.743	0.776	0.801	0.754	0.791			Without Phage	35K-45K	0.53075	8 - Without Phage
23	step-02400.pickle	2400	8	76	25520		0.05	39511	23777	5481	0	0.189	111	7708	568	460	468	577	472			0.192	0.743	0.776	0.801	0.754	0.791			With Phage	35K-45K	0.53075	8 - With Phage
24	step-01050.pickle	1050	7	0	0		0	38271	28686	514	0	0.839	112	565	850	702	812	6142				0.681	0.339	0.556	0.445	0.088				Without Phage	35K-45K	0.421143	7 - Without Phage
25	step-02250.pickle	2250	7	97	19956		0.05	39275	19027	452	0	0.839	112	561	2414	909	1398	14514				0.681	0.339	0.556	0.445	0.088				With Phage	35K-45K	0.421143	7 - With Phage
26	step-01050.pickle	1050	9	0	0		0	37563	26221	4695	0	0.115	113	406	1390	1062	399	2448	455	487		0.814	0.225	0.237	0.918	0.154	0.664	0.624		Without Phage	35K-45K	0.416778	9 - Without Phage
27	step-02550.pickle	2550	9	82	17151		0.05	39032	14497	7425	0	0.115	113	356	3958	2284	329	8974	492	717		0.814	0.225	0.237	0.918	0.154	0.664	0.624		With Phage	35K-45K	0.416778	9 - With Phage
28	step-01100.pickle	1100	9	0	0		0	39526	27454	729	0	0.345	114	390	2013	493	704	722	383	6638		0.908	0.162	0.573	0.371	0.408	0.948	0.158		Without Phage	35K-45K	0.430333	9 - Without Phage
29	step-02800.pickle	2800	9	88	20268		0.05	39400	16717	2557	0	0.345	114	330	5770	727	2365	2076	322	8536		0.908	0.162	0.573	0.371	0.408	0.948	0.158		With Phage	35K-45K	0.430333	9 - With Phage
30	step-01000.pickle	1000	2	0	0		0	37939	36185	1754	0	0.948	115																	Without Phage	35K-45K	0.474	2 - Without Phage
31	step-01950.pickle	1950	2	248	33837		0.05	39074	37493	1581	0	0.948	115																	With Phage	35K-45K	0.474	2 - With Phage
32	step-01050.pickle	1050	4	0	0		0	39355	36290	969	0	0.814	116	897	1199							0.95	0.547							Without Phage	35K-45K	0.57775	4 - Without Phage
33	step-02100.pickle	2100	4	145	33196		0.05	39317	35884	868	0	0.814	116	774	1791							0.95	0.547							With Phage	35K-45K	0.57775	4 - With Phage
34	step-01050.pickle	1050	4	0	0		0	40015	27610	6059	0	0.108	117	1178	5168							0.439	0.092							Without Phage	35K-45K	0.15975	4 - Without Phage
35	step-02100.pickle	2100	4	627	20896		0.05	39108	20014	6996	0	0.108	117	1884	10214							0.439	0.092							With Phage	35K-45K	0.15975	4 - With Phage
36	step-01000.pickle	1000	4	0	0		0	37444	31239	1877	0	0.245	118	2540	1788							0.2	0.313							Without Phage	35K-45K	0.1895	4 - Without Phage
37	step-02350.pickle	2350	4	1634	27596		0.05	39780	23934	4761	0	0.245	118	7842	3243							0.2	0.313							With Phage	35K-45K	0.1895	4 - With Phage
38	step-01050.pickle	1050	5	0	0		0	39777	13096	9718	0	0.065	119	704	1027	15232						0.908	0.367	0.02						Without Phage	35K-45K	0.272	5 - Without Phage
39	step-02000.pickle	2000	5	138	14107		0.05	39351	15564	7908	0	0.065	119	605	2376	12898						0.908	0.367	0.02						With Phage	35K-45K	0.272	5 - With Phage
41	step-01050.pickle	1050	9	0	0		0	38589	20175	10441	0	0.019	120	4889	654	445	518	393	482	592		0.054	0.404	0.765	0.597	0.919	0.643	0.456		Without Phage	35K-45K	0.428556	9 - Without Phage
42	step-02150.pickle	2150	9	66	11798		0.05	39278	12020	12414	0	0.019	120	10311	1602	375	596	332	507	1121		0.054	0.404	0.765	0.597	0.919	0.643	0.456		With Phage	35K-45K	0.428556	9 - With Phage
43	step-01050.pickle	1050	5	0	0		0	39226	24403	1170	0	0.314	121	873	12051	729						0.553	0.044	0.832						Without Phage	35K-45K	0.3486	5 - Without Phage
44	step-02100.pickle	2100	5	131	21920		0.05	39390	21898	2990	0	0.314	121	1063	12776	663						0.553	0.044	0.832						With Phage	35K-45K	0.3486	5 - With Phage
45	step-01100.pickle	1100	8	0	0		0	39812	25935	455	0	0.851	122	8051	3132	731	439	571	498			0.091	0.172	0.425	0.936	0.594	0.802			Without Phage	35K-45K	0.483875	8 - Without Phage
46	step-02250.pickle	2250	8	48	16277		0.05	38397	14557	397	0	0.851	122	14201	6018	1604	409	784	427			0.091	0.172	0.425	0.936	0.594	0.802			With Phage	35K-45K	0.483875	8 - With Phage
47	step-01050.pickle	1050	8	0	0		0	38370	22633	466	0	0.804	123	539	7713	567	628	505	5319			0.561	0.064	0.566	0.481	0.684	0.098			Without Phage	35K-45K	0.40725	8 - Without Phage
48	step-02350.pickle	2350	8	118	14782		0.05	39802	13204	405	0	0.804	123	722	13365	721	1018	519	9848			0.561	0.064	0.566	0.481	0.684	0.098			With Phage	35K-45K	0.40725	8 - With Phage
49	step-01100.pickle	1100	10	0	0		0	39486	26623	3024	0	0.139	124	346	952	385	3814	412	2969	370	591	0.997	0.316	0.833	0.129	0.673	0.166	0.829	0.355	Without Phage	35K-45K	0.4437	10 - Without Phage
50	step-02450.pickle	2450	10	50	17121		0.05	39375	15023	7345	0	0.139	124	302	2616	329	5837	425	5211	325	1962	0.997	0.316	0.833	0.129	0.673	0.166	0.829	0.355	With Phage	35K-45K	0.4437	10 - With Phage
51	step-01100.pickle	1100	7	0	0		0	40056	27476	741	0	0.484	125	7015	546	3141	489	648				0.119	0.75	0.164	0.994	0.621				Without Phage	35K-45K	0.447429	7 - Without Phage
52	step-02200.pickle	2200	7	54	20736		0.05	39490	20731	1293	0	0.484	125	10248	568	5460	442	748				0.119	0.75	0.164	0.994	0.621				With Phage	35K-45K	0.447429	7 - With Phage
53	step-01000.pickle	1000	4	0	0		0	38391	22814	13066	0	0.023	126	1416	1095							0.295	0.536							Without Phage	35K-45K	0.2135	4 - Without Phage
54	step-02100.pickle	2100	4	281	18128		0.05	39919	18457	15606	0	0.023	126	4666	1190							0.295	0.536							With Phage	35K-45K	0.2135	4 - With Phage
55	step-01050.pickle	1050	4	0	0		0	39751	33843	1673	0	0.346	127	1957	2278							0.293	0.265							Without Phage	35K-45K	0.226	4 - Without Phage
56	step-02400.pickle	2400	4	1579	29111		0.05	39334	25565	3040	0	0.346	127	5104	5625							0.293	0.265							With Phage	35K-45K	0.226	4 - With Phage
57	step-01100.pickle	1100	9	0	0		0	38837	33618	422	0	0.847	128	584	592	905	477	437	1097	705		0.517	0.483	0.399	0.677	0.791	0.359	0.466		Without Phage	35K-45K	0.504333	9 - Without Phage
58	step-02500.pickle	2500	9	92	31493		0.05	39378	30655	367	0	0.847	128	830	1281	2054	428	398	2226	1139		0.517	0.483	0.399	0.677	0.791	0.359	0.466		With Phage	35K-45K	0.504333	9 - With Phage
59	step-01100.pickle	1100	9	0	0		0	39260	23139	408	0	0.882	129	404	10463	912	444	560	598	2332		0.843	0.098	0.295	0.722	0.492	0.528	0.163		Without Phage	35K-45K	0.447	9 - Without Phage
60	step-02500.pickle	2500	9	94	17611		0.05	39456	15474	339	0	0.882	129	364	9658	3279	480	918	907	8037		0.843	0.098	0.295	0.722	0.492	0.528	0.163		With Phage	35K-45K	0.447	9 - With Phage
62	step-01000.pickle	1000	3	0	0		0	37456	34713	1548	0	0.546	130	1195								0.872								Without Phage	35K-45K	0.472667	3 - Without Phage
63	step-02050.pickle	2050	3	232	33827		0.05	38918	35865	2028	0	0.546	130	1025								0.872								With Phage	35K-45K	0.472667	3 - With Phage
64	step-01000.pickle	1000	2	0	0		0	38321	36352	1969	0	0.697	131																	Without Phage	35K-45K	0.3485	2 - Without Phage
65	step-02000.pickle	2000	2	362	34744		0.05	38634	36655	1979	0	0.697	131																	With Phage	35K-45K	0.3485	2 - With Phage
66	step-01050.pickle	1050	4	0	0		0	39881	16528	992	0	0.709	132	21490	871							0.02	0.964							Without Phage	35K-45K	0.42325	4 - Without Phage
67	step-02000.pickle	2000	4	104	19625		0.05	39496	21005	946	0	0.709	132	16748	797							0.02	0.964							With Phage	35K-45K	0.42325	4 - With Phage
68	step-01050.pickle	1050	6	0	0		0	38161	30595	772	0	0.573	133	589	597	1274	4334					0.974	0.931	0.341	0.136					Without Phage	35K-45K	0.4925	6 - Without Phage
69	step-02250.pickle	2250	6	71	26203		0.05	39737	24367	959	0	0.573	133	519	502	3050	10340					0.974	0.931	0.341	0.136					With Phage	35K-45K	0.4925	6 - With Phage
70	step-01050.pickle	1050	10	0	0		0	38865	21696	439	0	0.568	134	440	860	448	1261	404	436	5311	7570	0.554	0.22	0.614	0.221	0.698	0.6	0.054	0.038	Without Phage	35K-45K	0.3567	10 - Without Phage
71	step-02200.pickle	2200	10	82	10737		0.05	38769	10528	458	0	0.568	134	633	2239	575	3779	397	423	9554	10183	0.554	0.22	0.614	0.221	0.698	0.6	0.054	0.038	With Phage	35K-45K	0.3567	10 - With Phage
72	step-01000.pickle	1000	2	0	0		0	38510	34213	4297	0	0.186	135																	Without Phage	35K-45K	0.093	2 - Without Phage
73	step-02050.pickle	2050	2	6902	28204		0.05	39782	28737	11045	0	0.186	135																	With Phage	35K-45K	0.093	2 - With Phage
74	step-01050.pickle	1050	6	0	0		0	39421	22530	734	0	0.593	136	13414	1410	579	754					0.019	0.257	0.958	0.507					Without Phage	35K-45K	0.389	6 - Without Phage
75	step-02150.pickle	2150	6	112	17338		0.05	39697	17299	853	0	0.593	136	15645	4375	503	1022					0.019	0.257	0.958	0.507					With Phage	35K-45K	0.389	6 - With Phage
76	step-01000.pickle	1000	2	0	0		0	38270	36160	2110	0	0.598	137																	Without Phage	35K-45K	0.299	2 - Without Phage
77	step-01950.pickle	1950	2	442	33894		0.05	38973	36737	2236	0	0.598	137																	With Phage	35K-45K	0.299	2 - With Phage
78	step-01050.pickle	1050	10	0	0		0	39276	12481	16456	0	0.013	138	1003	567	1451	595	5570	357	446	350	0.295	0.397	0.188	0.366	0.029	0.952	0.531	0.875	Without Phage	35K-45K	0.3646	10 - Without Phage
79	step-02300.pickle	2300	10	72	11613		0.05	39741	10636	10089	0	0.013	138	2011	1254	5011	1187	8165	287	778	323	0.295	0.397	0.188	0.366	0.029	0.952	0.531	0.875	With Phage	35K-45K	0.3646	10 - With Phage
80	step-01050.pickle	1050	7	0	0		0	39038	31703	1072	0	0.301	139	591	2303	515	1096	1758				0.619	0.163	0.844	0.284	0.235				Without Phage	35K-45K	0.349429	7 - Without Phage
81	step-02300.pickle	2300	7	110	22911		0.05	38836	21632	2191	0	0.301	139	684	5930	444	3325	4630				0.619	0.163	0.844	0.284	0.235				With Phage	35K-45K	0.349429	7 - With Phage
83	step-01050.pickle	1050	9	0	0		0	38930	14568	15638	0	0.005	140	548	639	3002	2701	679	741	414		0.454	0.376	0.091	0.147	0.342	0.315	0.768		Without Phage	35K-45K	0.277556	9 - Without Phage
84	step-02300.pickle	2300	9	78	9909		0.05	39992	9202	14834	0	0.005	140	1099	1171	6504	3588	1704	1512	378		0.454	0.376	0.091	0.147	0.342	0.315	0.768		With Phage	35K-45K	0.277556	9 - With Phage
85	step-01000.pickle	1000	3	0	0		0	37467	34698	1339	0	0.699	141	1430								0.594								Without Phage	35K-45K	0.431	3 - Without Phage
86	step-02050.pickle	2050	3	267	34019		0.05	39736	36768	1311	0	0.699	141	1657								0.594								With Phage	35K-45K	0.431	3 - With Phage
87	step-01050.pickle	1050	5	0	0		0	38778	32188	1684	0	0.242	142	3184	890	832						0.137	0.578	0.619						Without Phage	35K-45K	0.3152	5 - Without Phage
88	step-02300.pickle	2300	5	224	24503		0.05	39750	22824	5155	0	0.242	142	9637	1133	1001						0.137	0.578	0.619						With Phage	35K-45K	0.3152	5 - With Phage
89	step-01000.pickle	1000	2	0	0		0	38465	34489	3976	0	0.209	143																	Without Phage	35K-45K	0.1045	2 - Without Phage
90	step-02100.pickle	2100	2	5401	31680		0.05	39521	30869	8652	0	0.209	143																	With Phage	35K-45K	0.1045	2 - With Phage
91	step-01050.pickle	1050	9	0	0		0	39087	23640	390	0	0.954	144	391	563	393	738	887	563	11522		0.936	0.459	0.918	0.348	0.244	0.416	0.018		Without Phage	35K-45K	0.477	9 - Without Phage
92	step-02200.pickle	2200	9	66	16975		0.05	39909	17387	361	0	0.954	144	338	901	348	2043	3150	1260	14121		0.936	0.459	0.918	0.348	0.244	0.416	0.018		With Phage	35K-45K	0.477	9 - With Phage
93	step-01000.pickle	1000	4	0	0		0	37788	27597	6442	0	0.084	145	1975	1774							0.192	0.26							Without Phage	35K-45K	0.134	4 - Without Phage
94	step-02300.pickle	2300	4	2424	21212		0.05	39934	18806	10773	0	0.084	145	6392	3963							0.192	0.26							With Phage	35K-45K	0.134	4 - With Phage
95	step-01050.pickle	1050	10	0	0		0	37816	19002	581	0	0.435	146	12412	414	2066	397	1129	986	466	363	0.017	0.678	0.242	0.7	0.259	0.335	0.493	0.843	Without Phage	35K-45K	0.4002	10 - Without Phage
96	step-02350.pickle	2350	10	76	13272		0.05	39504	12254	1003	0	0.435	146	16769	375	3665	410	2626	1463	587	352	0.017	0.678	0.242	0.7	0.259	0.335	0.493	0.843	With Phage	35K-45K	0.4002	10 - With Phage
97	step-01000.pickle	1000	2	0	0		0	38857	36488	2369	0	0.457	147																	Without Phage	35K-45K	0.2285	2 - Without Phage
98	step-02050.pickle	2050	2	988	34792		0.05	39361	35901	3460	0	0.457	147																	With Phage	35K-45K	0.2285	2 - With Phage
99	step-01000.pickle	1000	2	0	0		0	38009	36098	1911	0	0.765	148																	Without Phage	35K-45K	0.3825	2 - Without Phage
100	step-02050.pickle	2050	2	381	35909		0.05	39521	37708	1813	0	0.765	148																	With Phage	35K-45K	0.3825	2 - With Phage
101	step-01050.pickle	1050	3	0	0		0	39711	37172	1242	0	0.828	149	1297								0.766								Without Phage	35K-45K	0.531333	3 - Without Phage
102	step-01950.pickle	1950	3	135	32332		0.05	38994	36609	1180	0	0.828	149	1205								0.766								With Phage	35K-45K	0.531333	3 - With Phage
104	step-01050.pickle	1050	9	0	0		0	38999	20077	392	0	0.949	151	560	1148	900	483	7093	7008	1338		0.461	0.103	0.288	0.56	0.04	0.071	0.157		Without Phage	35K-45K	0.292111	9 - Without Phage
105	step-02200.pickle	2200	9	67	13917		0.05	39128	12646	332	0	0.949	151	917	5334	2016	487	5813	8800	2783		0.461	0.103	0.288	0.56	0.04	0.071	0.157		With Phage	35K-45K	0.292111	9 - With Phage
106	step-01050.pickle	1050	8	0	0		0	38789	8621	486	0	0.707	152	12868	13144	1763	867	607	433			0.048	0.014	0.211	0.319	0.485	0.978			Without Phage	35K-45K	0.34525	8 - Without Phage
107	step-02150.pickle	2150	8	89	11399		0.05	39381	11388	438	0	0.707	152	9166	11408	3981	1790	843	367			0.048	0.014	0.211	0.319	0.485	0.978			With Phage	35K-45K	0.34525	8 - With Phage
108	step-01050.pickle	1050	6	0	0		0	38448	21493	830	0	0.497	153	13628	1174	712	611					0.041	0.337	0.63	0.84					Without Phage	35K-45K	0.390833	6 - Without Phage
109	step-02100.pickle	2100	6	80	21868		0.05	39103	22420	1407	0	0.497	153	11536	2306	834	600					0.041	0.337	0.63	0.84					With Phage	35K-45K	0.390833	6 - With Phage
110	step-01050.pickle	1050	3	0	0		0	39551	37044	1273	0	0.804	154	1234								0.847								Without Phage	35K-45K	0.550333	3 - Without Phage
111	step-01950.pickle	1950	3	158	32333		0.05	38649	36287	1211	0	0.804	154	1151								0.847								With Phage	35K-45K	0.550333	3 - With Phage
112	step-01050.pickle	1050	6	0	0		0	39496	21098	6068	0	0.071	155	2695	8310	653	672					0.128	0.045	0.706	0.655					Without Phage	35K-45K	0.2675	6 - Without Phage
113	step-02150.pickle	2150	6	107	12843		0.05	39618	12138	9589	0	0.071	155	6105	10431	674	681					0.128	0.045	0.706	0.655					With Phage	35K-45K	0.2675	6 - With Phage
114	step-01050.pickle	1050	3	0	0		0	39641	37242	1210	0	0.91	156	1189								0.921								Without Phage	35K-45K	0.610333	3 - Without Phage
115	step-02050.pickle	2050	3	183	35145		0.05	39012	36899	1032	0	0.91	156	1081								0.921								With Phage	35K-45K	0.610333	3 - With Phage
116	step-01000.pickle	1000	2	0	0		0	37852	36096	1756	0	0.966	157																	Without Phage	35K-45K	0.483	2 - Without Phage
117	step-02000.pickle	2000	2	254	34998		0.05	39696	38133	1563	0	0.966	157																	With Phage	35K-45K	0.483	2 - With Phage
118	step-01100.pickle	1100	9	0	0		0	39921	30227	445	0	0.727	158	2983	505	404	428	391	3974	564		0.116	0.618	0.914	0.744	0.957	0.156	0.534		Without Phage	35K-45K	0.529556	9 - Without Phage
119	step-02450.pickle	2450	9	79	20862		0.05	39729	19036	488	0	0.727	158	8990	570	373	450	325	8580	917		0.116	0.618	0.914	0.744	0.957	0.156	0.534		With Phage	35K-45K	0.529556	9 - With Phage
120	step-01050.pickle	1050	4	0	0		0	39340	30441	7033	0	0.079	159	990	876							0.726	0.931							Without Phage	35K-45K	0.434	4 - Without Phage
121	step-02100.pickle	2100	4	129	24077		0.05	39202	23021	14413	0	0.079	159	949	819							0.726	0.931							With Phage	35K-45K	0.434	4 - With Phage
123	step-01100.pickle	1100	10	0	0		0	39252	26733	8691	0	0.083	160	754	375	404	406	574	453	393	469	0.366	0.782	0.702	0.724	0.478	0.669	0.792	0.603	Without Phage	35K-45K	0.5199	10 - Without Phage
124	step-02400.pickle	2400	10	82	21339		0.05	39834	20376	13889	0	0.083	160	2018	372	432	385	1001	493	388	480	0.366	0.782	0.702	0.724	0.478	0.669	0.792	0.603	With Phage	35K-45K	0.5199	10 - With Phage
125	step-01000.pickle	1000	2	0	0		0	39046	35694	3352	0	0.227	161																	Without Phage	35K-45K	0.1135	2 - Without Phage
126	step-02000.pickle	2000	2	4666	29883		0.05	39204	30800	8404	0	0.227	161																	With Phage	35K-45K	0.1135	2 - With Phage
127	step-01100.pickle	1100	5	0	0		0	39163	35109	767	0	0.839	162	1649	898	740						0.47	0.688	0.92						Without Phage	35K-45K	0.5834	5 - Without Phage
128	step-02200.pickle	2200	5	152	34560		0.05	39910	35906	669	0	0.839	162	1910	828	597						0.47	0.688	0.92						With Phage	35K-45K	0.5834	5 - With Phage
129	step-01050.pickle	1050	7	0	0		0	39164	17992	3909	0	0.085	163	13909	596	572	1463	723				0.036	0.604	0.665	0.171	0.392				Without Phage	35K-45K	0.279	7 - Without Phage
130	step-02100.pickle	2100	7	113	10555		0.05	39677	10812	8362	0	0.085	163	13636	643	591	4072	1561				0.036	0.604	0.665	0.171	0.392				With Phage	35K-45K	0.279	7 - With Phage
131	step-01050.pickle	1050	3	0	0		0	39600	36230	1949	0	0.344	164	1421								0.629								Without Phage	35K-45K	0.324333	3 - Without Phage
132	step-02050.pickle	2050	3	268	32862		0.05	39692	34007	4208	0	0.344	164	1477								0.629								With Phage	35K-45K	0.324333	3 - With Phage
133	step-01050.pickle	1050	7	0	0		0	37929	21854	2876	0	0.143	165	549	576	10309	1088	677				0.73	0.715	0.055	0.309	0.496				Without Phage	35K-45K	0.349714	7 - Without Phage
134	step-02300.pickle	2300	7	118	18365		0.05	39323	16831	7288	0	0.143	165	493	507	10128	3158	918				0.73	0.715	0.055	0.309	0.496				With Phage	35K-45K	0.349714	7 - With Phage
135	step-01100.pickle	1100	9	0	0		0	37477	23797	5249	0	0.187	166	3737	1994	459	509	399	428	905		0.212	0.28	0.627	0.598	0.892	0.781	0.35		Without Phage	35K-45K	0.436333	9 - Without Phage
136	step-02350.pickle	2350	9	60	27503		0.05	39944	24553	3895	0	0.187	166	4410	3408	557	560	350	380	1831		0.212	0.28	0.627	0.598	0.892	0.781	0.35		With Phage	35K-45K	0.436333	9 - With Phage
137	step-01050.pickle	1050	10	0	0		0	37363	29230	1181	0	0.264	167	337	391	620	1122	1021	1537	469	1455	0.943	0.769	0.387	0.306	0.278	0.229	0.486	0.245	Without Phage	35K-45K	0.3907	10 - Without Phage
138	step-02700.pickle	2700	10	89	24221		0.05	39107	20118	3294	0	0.264	167	287	403	1464	2700	2565	4437	749	3090	0.943	0.769	0.387	0.306	0.278	0.229	0.486	0.245	With Phage	35K-45K	0.3907	10 - With Phage
139	step-01050.pickle	1050	6	0	0		0	38726	32860	2235	0	0.199	168	1628	623	640	740					0.226	0.827	0.777	0.583					Without Phage	35K-45K	0.435333	6 - Without Phage
140	step-02250.pickle	2250	6	104	24869		0.05	39647	24570	6270	0	0.199	168	6714	563	629	901					0.226	0.827	0.777	0.583					With Phage	35K-45K	0.435333	6 - With Phage
141	step-01000.pickle	1000	3	0	0		0	38607	25130	9111	0	0.066	169	4366								0.079								Without Phage	35K-45K	0.0483333	3 - Without Phage
142	step-02000.pickle	2000	3	7579	18946		0.05	38829	19167	10259	0	0.066	169	9403								0.079								With Phage	35K-45K	0.0483333	3 - With Phage
144	step-01050.pickle	1050	4	0	0		0	39358	35238	955	0	0.74	170	845	2320							0.95	0.238							Without Phage	35K-45K	0.482	4 - Without Phage
145	step-02150.pickle	2150	4	133	32488		0.05	39553	31431	980	0	0.74	170	770	6372							0.95	0.238							With Phage	35K-45K	0.482	4 - With Phage
146	step-01050.pickle	1050	6	0	0		0	38690	26032	1417	0	0.262	171	614	1318	755	8554					0.82	0.21	0.584	0.092					Without Phage	35K-45K	0.328	6 - Without Phage
147	step-02250.pickle	2250	6	100	20032		0.05	39141	18753	4011	0	0.262	171	555	6265	951	8606					0.82	0.21	0.584	0.092					With Phage	35K-45K	0.328	6 - With Phage
148	step-01050.pickle	1050	6	0	0		0	38458	27762	828	0	0.464	172	4797	596	1106	3369					0.089	0.833	0.358	0.205					Without Phage	35K-45K	0.324833	6 - Without Phage
149	step-02300.pickle	2300	6	117	22125		0.05	39977	20494	1197	0	0.464	172	10724	526	2378	4658					0.089	0.833	0.358	0.205					With Phage	35K-45K	0.324833	6 - With Phage
150	step-01000.pickle	1000	2	0	0		0	38483	36582	1901	0	0.741	173																	Without Phage	35K-45K	0.3705	2 - Without Phage
151	step-02050.pickle	2050	2	328	35452		0.05	39451	37569	1882	0	0.741	173																	With Phage	35K-45K	0.3705	2 - With Phage
152	step-01100.pickle	1100	7	0	0		0	39562	22361	14159	0	0.077	174	588	688	539	564	663				0.732	0.585	0.818	0.739	0.598				Without Phage	35K-45K	0.507	7 - Without Phage
153	step-02200.pickle	2200	7	97	22692		0.05	40000	22684	14109	0	0.077	174	556	838	468	550	795				0.732	0.585	0.818	0.739	0.598				With Phage	35K-45K	0.507	7 - With Phage
154	step-01050.pickle	1050	4	0	0		0	39820	27116	9728	0	0.064	175	2024	952							0.206	0.754							Without Phage	35K-45K	0.256	4 - Without Phage
155	step-02100.pickle	2100	4	157	22450		0.05	38749	21431	11624	0	0.064	175	4782	912							0.206	0.754							With Phage	35K-45K	0.256	4 - With Phage
156	step-01000.pickle	1000	2	0	0		0	38413	36066	2347	0	0.447	176																	Without Phage	35K-45K	0.2235	2 - Without Phage
157	step-01950.pickle	1950	2	963	32162		0.05	39167	35807	3360	0	0.447	176																	With Phage	35K-45K	0.2235	2 - With Phage
158	step-01000.pickle	1000	3	0	0		0	38532	26968	3532	0	0.131	177	8032								0.054								Without Phage	35K-45K	0.0616667	3 - Without Phage
159	step-02100.pickle	2100	3	6061	18934		0.05	39808	18060	8026	0	0.131	177	13722								0.054								With Phage	35K-45K	0.0616667	3 - With Phage
160	step-01050.pickle	1050	8	0	0		0	37937	13978	4404	0	0.093	178	8675	1165	793	436	520	7966			0.031	0.181	0.336	0.899	0.635	0.079			Without Phage	35K-45K	0.28175	8 - Without Phage
161	step-02250.pickle	2250	8	79	10573		0.05	39534	9949	5229	0	0.093	178	9198	4096	1639	383	482	8558			0.031	0.181	0.336	0.899	0.635	0.079			With Phage	35K-45K	0.28175	8 - With Phage
162	step-01050.pickle	1050	4	0	0		0	38750	34945	1820	0	0.37	179	1075	910							0.634	0.9							Without Phage	35K-45K	0.476	4 - Without Phage
163	step-02050.pickle	2050	4	126	32426		0.05	39479	33891	3634	0	0.37	179	1136	818							0.634	0.9							With Phage	35K-45K	0.476	4 - With Phage
165	step-01000.pickle	1000	2	0	0		0	37935	36122	1813	0	0.867	180																	Without Phage	35K-45K	0.4335	2 - Without Phage
166	step-02000.pickle	2000	2	334	34828		0.05	39809	38223	1586	0	0.867	180																	With Phage	35K-45K	0.4335	2 - With Phage
167	step-01050.pickle	1050	7	0	0		0	37368	27161	510	0	0.962	181	536	5184	2943	524	510				0.857	0.127	0.217	0.908	0.942				Without Phage	35K-45K	0.573286	7 - Without Phage
168	step-02300.pickle	2300	7	109	26516		0.05	39071	23314	382	0	0.962	181	450	7537	6533	426	429				0.857	0.127	0.217	0.908	0.942				With Phage	35K-45K	0.573286	7 - With Phage
169	step-01100.pickle	1100	9	0	0		0	39372	28474	859	0	0.346	182	644	432	3553	381	3960	675	394		0.438	0.772	0.157	0.953	0.163	0.368	0.902		Without Phage	35K-45K	0.455444	9 - Without Phage
170	step-02450.pickle	2450	9	66	24317		0.05	38764	20905	2584	0	0.346	182	893	392	5020	343	6372	1877	378		0.438	0.772	0.157	0.953	0.163	0.368	0.902		With Phage	35K-45K	0.455444	9 - With Phage
171	step-01050.pickle	1050	3	0	0		0	39238	34056	1199	0	0.917	183	3983								0.174								Without Phage	35K-45K	0.363667	3 - Without Phage
172	step-02150.pickle	2150	3	252	26469		0.05	38473	25673	976	0	0.917	183	11824								0.174								With Phage	35K-45K	0.363667	3 - With Phage
173	step-01100.pickle	1100	8	0	0		0	39738	22124	13367	0	0.058	184	873	447	1526	480	438	483			0.372	0.901	0.265	0.8	0.996	0.808			Without Phage	35K-45K	0.525	8 - Without Phage
174	step-02250.pickle	2250	8	77	21104		0.05	38849	20114	10551	0	0.058	184	2315	415	4171	491	361	431			0.372	0.901	0.265	0.8	0.996	0.808			With Phage	35K-45K	0.525	8 - With Phage
175	step-01000.pickle	1000	3	0	0		0	37816	29508	1791	0	0.323	185	6517								0.125								Without Phage	35K-45K	0.149333	3 - Without Phage
176	step-02100.pickle	2100	3	1897	24226		0.05	39564	23904	4210	0	0.323	185	11450								0.125								With Phage	35K-45K	0.149333	3 - With Phage
177	step-01000.pickle	1000	4	0	0		0	37937	19197	14739	0	0.029	186	908	3093							0.825	0.119							Without Phage	35K-45K	0.24325	4 - Without Phage
178	step-02050.pickle	2050	4	129	14167		0.05	38788	14049	15067	0	0.029	186	821	8851							0.825	0.119							With Phage	35K-45K	0.24325	4 - With Phage
179	step-01100.pickle	1100	8	0	0		0	37547	28158	3878	0	0.253	187	493	441	524	675	2900	478			0.782	0.968	0.671	0.473	0.197	0.831			Without Phage	35K-45K	0.521875	8 - Without Phage
180	step-02400.pickle	2400	8	90	23279		0.05	38600	21922	5689	0	0.253	187	456	361	646	1107	8014	405			0.782	0.968	0.671	0.473	0.197	0.831			With Phage	35K-45K	0.521875	8 - With Phage
181	step-01100.pickle	1100	9	0	0		0	38813	28029	2211	0	0.263	188	3128	416	2959	793	380	501	396		0.145	0.775	0.159	0.417	0.958	0.616	0.904		Without Phage	35K-45K	0.470778	9 - Without Phage
182	step-02400.pickle	2400	9	74	20574		0.05	39620	19224	3279	0	0.263	188	8661	385	5976	933	330	496	336		0.145	0.775	0.159	0.417	0.958	0.616	0.904		With Phage	35K-45K	0.470778	9 - With Phage
183	step-01100.pickle	1100	7	0	0		0	39331	33774	683	0	0.583	189	563	563	1019	1892	837				0.737	0.784	0.439	0.275	0.476				Without Phage	35K-45K	0.470571	7 - Without Phage
184	step-02300.pickle	2300	7	141	29605		0.05	38832	29755	860	0	0.583	189	508	467	1602	4358	1282				0.737	0.784	0.439	0.275	0.476				With Phage	35K-45K	0.470571	7 - With Phage
186	step-01100.pickle	1100	10	0	0		0	39739	17248	371	0	0.829	190	373	12244	366	4287	801	792	356	2901	0.828	0.023	0.789	0.151	0.224	0.294	0.998	0.122	Without Phage	35K-45K	0.4258	10 - Without Phage
187	step-02250.pickle	2250	10	42	11008		0.05	39235	10379	341	0	0.829	190	343	12569	347	3493	3639	2655	311	5158	0.828	0.023	0.789	0.151	0.224	0.294	0.998	0.122	With Phage	35K-45K	0.4258	10 - With Phage
188	step-01050.pickle	1050	3	0	0		0	39895	35833	2709	0	0.28	191	1353								0.641								Without Phage	35K-45K	0.307	3 - Without Phage
189	step-02100.pickle	2100	3	364	29994		0.05	39977	31594	6854	0	0.28	191	1529								0.641								With Phage	35K-45K	0.307	3 - With Phage
190	step-01050.pickle	1050	6	0	0		0	37851	18744	3572	0	0.177	192	1724	12525	626	660					0.256	0.057	0.801	0.693					Without Phage	35K-45K	0.330667	6 - Without Phage
191	step-02150.pickle	2150	6	64	19142		0.05	39907	18395	4289	0	0.177	192	4726	11236	570	691					0.256	0.057	0.801	0.693					With Phage	35K-45K	0.330667	6 - With Phage
192	step-01100.pickle	1100	9	0	0		0	39949	22433	557	0	0.577	193	13992	457	539	568	400	407	596		0.047	0.701	0.539	0.563	0.871	0.899	0.485		Without Phage	35K-45K	0.520222	9 - Without Phage
193	step-02300.pickle	2300	9	97	20902		0.05	39162	19925	708	0	0.577	193	14680	509	778	710	373	325	1154		0.047	0.701	0.539	0.563	0.871	0.899	0.485		With Phage	35K-45K	0.520222	9 - With Phage
194	step-01000.pickle	1000	4	0	0		0	38183	23431	12803	0	0.007	194	886	1063							0.976	0.609							Without Phage	35K-45K	0.398	4 - Without Phage
195	step-02050.pickle	2050	4	145	19718		0.05	39293	20126	17216	0	0.007	194	755	1196							0.976	0.609							With Phage	35K-45K	0.398	4 - With Phage
196	step-01100.pickle	1100	8	0	0		0	39605	20561	448	0	0.925	195	441	451	1416	456	541	15291			0.932	0.889	0.28	0.879	0.676	0.055			Without Phage	35K-45K	0.5795	8 - Without Phage
197	step-02250.pickle	2250	8	74	20902		0.05	39534	19445	376	0	0.925	195	381	410	3814	386	559	14163			0.932	0.889	0.28	0.879	0.676	0.055			With Phage	35K-45K	0.5795	8 - With Phage
198	step-01000.pickle	1000	2	0	0		0	38509	35975	2534	0	0.406	196																	Without Phage	35K-45K	0.203	2 - Without Phage
199	step-01950.pickle	1950	2	1367	31179		0.05	38593	34140	4453	0	0.406	196																	With Phage	35K-45K	0.203	2 - With Phage
200	step-01050.pickle	1050	10	0	0		0	38913	14134	620	0	0.408	197	798	367	453	456	431	20893	369	392	0.294	0.872	0.616	0.609	0.639	0.008	0.772	0.789	Without Phage	35K-45K	0.5007	10 - Without Phage
201	step-02250.pickle	2250	10	114	16107		0.05	39800	16061	1395	0	0.408	197	1826	278	518	435	473	18113	379	322	0.294	0.872	0.616	0.609	0.639	0.008	0.772	0.789	With Phage	35K-45K	0.5007	10 - With Phage
202	step-01050.pickle	1050	7	0	0		0	38552	24369	1198	0	0.262	198	981	509	578	10246	671				0.324	0.997	0.701	0.043	0.51				Without Phage	35K-45K	0.405286	7 - Without Phage
203	step-02200.pickle	2200	7	58	20294		0.05	39820	19612	3937	0	0.262	198	2307	440	539	11961	1024				0.324	0.997	0.701	0.043	0.51				With Phage	35K-45K	0.405286	7 - With Phage
204	step-01050.pickle	1050	5	0	0		0	38631	34868	1396	0	0.406	199	681	1017	669						0.96	0.473	0.967						Without Phage	35K-45K	0.5612	5 - Without Phage
205	step-02150.pickle	2150	5	119	32553		0.05	39390	33529	2605	0	0.406	199	606	2043	607						0.96	0.473	0.967						With Phage	35K-45K	0.5612	5 - With Phage
207	step-01050.pickle	1050	9	0	0		0	39381	13444	1942	0	0.107	1	2032	739	425	496	18959	676	668		0.116	0.277	0.705	0.498	0.005	0.3	0.382		Without Phage	35K-45K	0.265556	9 - Without Phage
208	step-02350.pickle	2350	9	123	10938		0.05	39936	9650	6413	0	0.107	1	4886	2221	405	714	12545	1983	1119		0.116	0.277	0.705	0.498	0.005	0.3	0.382		With Phage	35K-45K	0.265556	9 - With Phage
209	step-01050.pickle	1050	7	0	0		0	37918	20801	9172	0	0.084	200	834	822	551	539	5199				0.387	0.357	0.749	0.782	0.123				Without Phage	35K-45K	0.354571	7 - Without Phage
210	step-02100.pickle	2100	7	86	19674		0.05	40014	20221	8820	0	0.084	200	1365	1909	514	505	6680				0.387	0.357	0.749	0.782	0.123				With Phage	35K-45K	0.354571	7 - With Phage
211	step-01050.pickle	1050	10	0	0		0	37814	17100	633	0	0.374	201	2066	380	7448	387	346	7737	1184	533	0.182	0.817	0.074	0.736	0.999	0.021	0.229	0.443	Without Phage	35K-45K	0.3875	10 - Without Phage
212	step-02350.pickle	2350	10	82	13668		0.05	39853	12468	1563	0	0.374	201	3694	317	6595	411	290	10111	3158	1246	0.182	0.817	0.074	0.736	0.999	0.021	0.229	0.443	With Phage	35K-45K	0.3875	10 - With Phage
213	step-01050.pickle	1050	9	0	0		0	38511	15632	477	0	0.674	202	719	1356	441	386	18587	403	510		0.34	0.228	0.689	0.977	0.007	0.881	0.609		Without Phage	35K-45K	0.489444	9 - Without Phage
214	step-02200.pickle	2200	9	67	12878		0.05	39999	12604	465	0	0.674	202	2491	3534	476	344	19110	395	580		0.34	0.228	0.689	0.977	0.007	0.881	0.609		With Phage	35K-45K	0.489444	9 - With Phage
215	step-01100.pickle	1100	5	0	0		0	39703	36432	976	0	0.632	203	852	720	723						0.753	0.917	0.938						Without Phage	35K-45K	0.648	5 - Without Phage
216	step-02150.pickle	2150	5	105	35546		0.05	39247	36295	981	0	0.632	203	707	637	627						0.753	0.917	0.938						With Phage	35K-45K	0.648	5 - With Phage
217	step-01000.pickle	1000	2	0	0		0	38826	33324	5502	0	0.123	204																	Without Phage	35K-45K	0.0615	2 - Without Phage
218	step-02050.pickle	2050	2	10195	25938		0.05	39119	26046	13073	0	0.123	204																	With Phage	35K-45K	0.0615	2 - With Phage
219	step-01150.pickle	1150	8	0	0		0	39820	16147	1979	0	0.236	205	3274	533	5049	11379	531	928			0.223	0.612	0.174	0.09	0.635	0.391			Without Phage	35K-45K	0.295125	8 - Without Phage
220	step-02400.pickle	2400	8	143	18747		0.05	39564	16080	3967	0	0.236	205	2927	679	5898	7792	610	1611			0.223	0.612	0.174	0.09	0.635	0.391			With Phage	35K-45K	0.295125	8 - With Phage
221	step-01000.pickle	1000	2	0	0		0	37692	35764	1928	0	0.741	206																	Without Phage	35K-45K	0.3705	2 - Without Phage
222	step-02000.pickle	2000	2	376	35451		0.05	39890	38195	1695	0	0.741	206																	With Phage	35K-45K	0.3705	2 - With Phage
223	step-01050.pickle	1050	9	0	0		0	38840	14431	460	0	0.642	207	392	823	10266	466	490	11059	453		0.964	0.331	0.038	0.641	0.556	0.026	0.668		Without Phage	35K-45K	0.429556	9 - Without Phage
224	step-02100.pickle	2100	9	67	12645		0.05	38816	12655	483	0	0.642	207	361	1611	10034	581	583	12028	480		0.964	0.331	0.038	0.641	0.556	0.026	0.668		With Phage	35K-45K	0.429556	9 - With Phage
225	step-01000.pickle	1000	4	0	0		0	38023	17626	1371	0	0.398	208	18159	867							0.002	0.933							Without Phage	35K-45K	0.33325	4 - Without Phage
226	step-02050.pickle	2050	4	155	19179		0.05	39294	19880	2213	0	0.398	208	16453	748							0.002	0.933							With Phage	35K-45K	0.33325	4 - With Phage
227	step-01050.pickle	1050	9	0	0		0	38583	21100	10300	0	0.036	209	3227	531	944	397	437	456	1191		0.123	0.534	0.237	0.84	0.699	0.627	0.142		Without Phage	35K-45K	0.359778	9 - Without Phage
228	step-02300.pickle	2300	9	76	15136		0.05	39550	13124	10076	0	0.036	209	6695	776	2704	366	424	506	4879		0.123	0.534	0.237	0.84	0.699	0.627	0.142		With Phage	35K-45K	0.359778	9 - With Phage
230	step-01100.pickle	1100	9	0	0		0	38977	33540	391	0	0.933	210	1325	433	805	1154	488	430	411		0.303	0.815	0.411	0.287	0.656	0.829	0.795		Without Phage	35K-45K	0.558778	9 - Without Phage
231	step-02650.pickle	2650	9	107	28862		0.05	38989	27276	313	0	0.933	210	3341	351	1603	4756	636	349	364		0.303	0.815	0.411	0.287	0.656	0.829	0.795		With Phage	35K-45K	0.558778	9 - With Phage
232	step-01050.pickle	1050	10	0	0		0	38294	22979	357	0	0.873	211	1000	432	644	427	352	10427	1251	425	0.243	0.656	0.406	0.661	0.881	0.036	0.19	0.696	Without Phage	35K-45K	0.4642	10 - Without Phage
233	step-02300.pickle	2300	10	63	16688		0.05	38825	15207	301	0	0.873	211	3210	421	1326	458	325	12170	5002	405	0.243	0.656	0.406	0.661	0.881	0.036	0.19	0.696	With Phage	35K-45K	0.4642	10 - With Phage
234	step-01050.pickle	1050	6	0	0		0	38537	24241	7447	0	0.08	212	628	5033	582	606					0.806	0.08	0.952	0.841					Without Phage	35K-45K	0.459833	6 - Without Phage
235	step-02150.pickle	2150	6	137	16572		0.05	39777	16449	11608	0	0.08	212	556	10147	482	535					0.806	0.08	0.952	0.841					With Phage	35K-45K	0.459833	6 - With Phage
236	step-01050.pickle	1050	5	0	0		0	38380	23959	1071	0	0.45	213	771	730	11849						0.723	0.845	0.059						Without Phage	35K-45K	0.4154	5 - Without Phage
237	step-02100.pickle	2100	5	126	21358		0.05	39551	21877	1759	0	0.45	213	770	665	14480						0.723	0.845	0.059						With Phage	35K-45K	0.4154	5 - With Phage
238	step-01000.pickle	1000	3	0	0		0	37432	33119	1431	0	0.599	214	2882								0.225								Without Phage	35K-45K	0.274667	3 - Without Phage
239	step-02050.pickle	2050	3	341	29408		0.05	39973	31076	1587	0	0.599	214	7310								0.225								With Phage	35K-45K	0.274667	3 - With Phage
240	step-01100.pickle	1100	8	0	0		0	39597	27208	997	0	0.319	215	3106	443	572	444	436	6391			0.187	0.992	0.586	0.932	0.968	0.086			Without Phage	35K-45K	0.50875	8 - Without Phage
241	step-02250.pickle	2250	8	93	19871		0.05	39213	19354	2315	0	0.319	215	5389	352	657	368	352	10426			0.187	0.992	0.586	0.932	0.968	0.086			With Phage	35K-45K	0.50875	8 - With Phage
242	step-01050.pickle	1050	3	0	0		0	39799	37152	1197	0	0.923	216	1450								0.597								Without Phage	35K-45K	0.506667	3 - Without Phage
243	step-02050.pickle	2050	3	222	33883		0.05	39668	36894	985	0	0.923	216	1789								0.597								With Phage	35K-45K	0.506667	3 - With Phage
244	step-01100.pickle	1100	9	0	0		0	39044	21908	772	0	0.3	217	3008	401	10572	516	502	735	630		0.167	0.894	0.088	0.568	0.598	0.422	0.464		Without Phage	35K-45K	0.389	9 - Without Phage
245	step-02450.pickle	2450	9	67	17777		0.05	39911	15685	3205	0	0.3	217	7058	340	10125	742	733	1100	923		0.167	0.894	0.088	0.568	0.598	0.422	0.464		With Phage	35K-45K	0.389	9 - With Phage
246	step-01050.pickle	1050	10	0	0		0	38289	10974	5016	0	0.081	218	17174	427	409	433	366	2734	356	400	0.013	0.652	0.719	0.633	0.849	0.111	0.895	0.726	Without Phage	35K-45K	0.4679	10 - Without Phage
247	step-02200.pickle	2200	10	51	11729		0.05	39845	11720	7831	0	0.081	218	9930	417	359	421	306	8142	338	381	0.013	0.652	0.719	0.633	0.849	0.111	0.895	0.726	With Phage	35K-45K	0.4679	10 - With Phage
248	step-01050.pickle	1050	6	0	0		0	38975	30426	583	0	0.924	219	1295	4826	830	1015					0.336	0.079	0.547	0.384					Without Phage	35K-45K	0.378333	6 - Without Phage
249	step-02350.pickle	2350	6	131	20342		0.05	39083	18674	501	0	0.924	219	3574	12927	872	2535					0.336	0.079	0.547	0.384					With Phage	35K-45K	0.378333	6 - With Phage
251	step-01050.pickle	1050	4	0	0		0	39949	23289	1190	0	0.441	220	12224	3246							0.066	0.15							Without Phage	35K-45K	0.16425	4 - Without Phage
252	step-02150.pickle	2150	4	563	19202		0.05	39762	18375	1799	0	0.441	220	11744	7844							0.066	0.15							With Phage	35K-45K	0.16425	4 - With Phage
253	step-01050.pickle	1050	4	0	0		0	38884	35680	1160	0	0.553	221	1068	976							0.65	0.772							Without Phage	35K-45K	0.49375	4 - Without Phage
254	step-02100.pickle	2100	4	195	33402		0.05	39589	36195	1320	0	0.553	221	1175	899							0.65	0.772							With Phage	35K-45K	0.49375	4 - With Phage
255	step-01050.pickle	1050	9	0	0		0	38773	18260	11855	0	0.039	222	523	527	448	405	5774	585	396		0.513	0.505	0.655	0.848	0.036	0.432	0.86		Without Phage	35K-45K	0.432	9 - Without Phage
256	step-02200.pickle	2200	9	91	14053		0.05	39221	13439	9556	0	0.039	222	652	946	483	352	11995	1466	332		0.513	0.505	0.655	0.848	0.036	0.432	0.86		With Phage	35K-45K	0.432	9 - With Phage
257	step-01000.pickle	1000	3	0	0		0	37651	27910	1201	0	0.866	223	8540								0.066								Without Phage	35K-45K	0.310667	3 - Without Phage
258	step-02000.pickle	2000	3	174	21499		0.05	39483	23434	1081	0	0.866	223	14968								0.066								With Phage	35K-45K	0.310667	3 - With Phage
259	step-01000.pickle	1000	4	0	0		0	37412	23654	954	0	0.727	224	11682	1122							0.034	0.572							Without Phage	35K-45K	0.33325	4 - Without Phage
260	step-02050.pickle	2050	4	157	20260		0.05	39666	21462	899	0	0.727	224	15970	1335							0.034	0.572							With Phage	35K-45K	0.33325	4 - With Phage
261	step-00950.pickle	950	2	0	0		0	37373	20026	17347	0	0.008	225																	Without Phage	35K-45K	0.004	2 - Without Phage
262	step-01900.pickle	1900	2	15459	19056		0.05	38452	21036	17416	0	0.008	225																	With Phage	35K-45K	0.004	2 - With Phage
263	step-01050.pickle	1050	9	0	0		0	37965	19650	759	0	0.251	226	9650	406	470	406	607	679	5338		0.06	0.764	0.576	0.878	0.394	0.39	0.101		Without Phage	35K-45K	0.379333	9 - Without Phage
264	step-02300.pickle	2300	9	59	19764		0.05	39969	17753	4221	0	0.251	226	7370	375	573	356	1410	1328	6583		0.06	0.764	0.576	0.878	0.394	0.39	0.101		With Phage	35K-45K	0.379333	9 - With Phage
265	step-01100.pickle	1100	6	0	0		0	39102	35104	894	0	0.623	227	609	974	928	593					0.924	0.5	0.577	0.963					Without Phage	35K-45K	0.597833	6 - Without Phage
266	step-02050.pickle	2050	6	58	32179		0.05	38826	34542	795	0	0.623	227	548	1438	964	539					0.924	0.5	0.577	0.963					With Phage	35K-45K	0.597833	6 - With Phage
267	step-01100.pickle	1100	5	0	0		0	39877	36514	744	0	0.856	228	864	995	760						0.713	0.571	0.817						Without Phage	35K-45K	0.5914	5 - Without Phage
268	step-02150.pickle	2150	5	114	35365		0.05	40010	36561	664	0	0.856	228	822	1237	726						0.713	0.571	0.817						With Phage	35K-45K	0.5914	5 - With Phage
269	step-01000.pickle	1000	2	0	0		0	38007	36181	1826	0	0.857	229																	Without Phage	35K-45K	0.4285	2 - Without Phage
270	step-01950.pickle	1950	2	281	34006		0.05	39035	37381	1654	0	0.857	229																	With Phage	35K-45K	0.4285	2 - With Phage
272	step-01050.pickle	1050	4	0	0		0	38947	33294	936	0	0.792	230	1607	3110							0.358	0.226							Without Phage	35K-45K	0.344	4 - Without Phage
273	step-02200.pickle	2200	4	145	28548		0.05	39313	26945	881	0	0.792	230	4238	7249							0.358	0.226							With Phage	35K-45K	0.344	4 - With Phage
274	step-01000.pickle	1000	4	0	0		0	37522	24658	1042	0	0.583	231	8914	2908							0.057	0.181							Without Phage	35K-45K	0.20525	4 - Without Phage
275	step-02150.pickle	2150	4	285	21567		0.05	39930	20776	988	0	0.583	231	12107	6059							0.057	0.181							With Phage	35K-45K	0.20525	4 - With Phage
276	step-01100.pickle	1100	10	0	0		0	39189	24132	373	0	0.824	232	351	466	1225	1662	1236	397	8520	827	0.887	0.582	0.26	0.211	0.293	0.776	0.077	0.326	Without Phage	35K-45K	0.4236	10 - Without Phage
277	step-02350.pickle	2350	10	60	20711		0.05	38946	18787	308	0	0.824	232	326	650	2951	2462	2808	370	7461	2823	0.887	0.582	0.26	0.211	0.293	0.776	0.077	0.326	With Phage	35K-45K	0.4236	10 - With Phage
278	step-01050.pickle	1050	3	0	0		0	39774	36382	1574	0	0.564	233	1818								0.466								Without Phage	35K-45K	0.343333	3 - Without Phage
279	step-02100.pickle	2100	3	520	32408		0.05	39511	34592	1923	0	0.564	233	2996								0.466								With Phage	35K-45K	0.343333	3 - With Phage
280	step-01000.pickle	1000	2	0	0		0	38379	36332	2047	0	0.627	234																	Without Phage	35K-45K	0.3135	2 - Without Phage
281	step-01950.pickle	1950	2	341	33561		0.05	38901	36597	2304	0	0.627	234																	With Phage	35K-45K	0.3135	2 - With Phage
282	step-01050.pickle	1050	5	0	0		0	39423	16403	1160	0	0.331	235	9647	953	11260						0.066	0.488	0.039						Without Phage	35K-45K	0.1848	5 - Without Phage
283	step-02150.pickle	2150	5	379	13723		0.05	39291	13019	2814	0	0.331	235	9922	1478	12058						0.066	0.488	0.039						With Phage	35K-45K	0.1848	5 - With Phage
284	step-01050.pickle	1050	7	0	0		0	37796	30236	3212	0	0.171	236	2029	510	513	685	611				0.241	0.981	0.879	0.527	0.675				Without Phage	35K-45K	0.496286	7 - Without Phage
285	step-02400.pickle	2400	7	90	26654		0.05	39746	24485	8122	0	0.171	236	4605	435	444	1013	642				0.241	0.981	0.879	0.527	0.675				With Phage	35K-45K	0.496286	7 - With Phage
286	step-01000.pickle	1000	3	0	0		0	39465	19079	18643	0	0.006	237	1743								0.364								Without Phage	35K-45K	0.123333	3 - Without Phage
287	step-02000.pickle	2000	3	1070	19666		0.05	38915	19925	16038	0	0.006	237	2952								0.364								With Phage	35K-45K	0.123333	3 - With Phage
288	step-01000.pickle	1000	3	0	0		0	37630	28377	2814	0	0.185	238	6439								0.105								Without Phage	35K-45K	0.0966667	3 - Without Phage
289	step-02150.pickle	2150	3	5520	20121		0.05	39542	19566	7978	0	0.185	238	11998								0.105								With Phage	35K-45K	0.0966667	3 - With Phage
290	step-01150.pickle	1150	10	0	0		0	39879	25360	563	0	0.536	239	381	585	1100	503	365	513	386	10123	0.818	0.541	0.407	0.553	0.965	0.615	0.818	0.087	Without Phage	35K-45K	0.534	10 - Without Phage
291	step-02400.pickle	2400	10	84	24556		0.05	39668	22770	993	0	0.536	239	329	729	1455	659	281	597	347	11508	0.818	0.541	0.407	0.553	0.965	0.615	0.818	0.087	With Phage	35K-45K	0.534	10 - With Phage
293	step-01050.pickle	1050	5	0	0		0	39630	34373	1419	0	0.325	240	731	1623	1484						0.828	0.275	0.297						Without Phage	35K-45K	0.345	5 - Without Phage
294	step-02200.pickle	2200	5	139	28471		0.05	39101	27714	3070	0	0.325	240	678	3789	3850						0.828	0.275	0.297						With Phage	35K-45K	0.345	5 - With Phage
295	step-01050.pickle	1050	9	0	0		0	38380	23862	2562	0	0.119	241	736	492	394	466	434	389	9045		0.355	0.626	0.936	0.669	0.776	0.969	0.056		Without Phage	35K-45K	0.500667	9 - Without Phage
296	step-02250.pickle	2250	9	62	13481		0.05	39251	12792	11801	0	0.119	241	2213	562	342	454	407	342	10338		0.355	0.626	0.936	0.669	0.776	0.969	0.056		With Phage	35K-45K	0.500667	9 - With Phage
297	step-01050.pickle	1050	6	0	0		0	38204	26791	1754	0	0.266	242	5900	1517	1448	794					0.143	0.273	0.203	0.486					Without Phage	35K-45K	0.2285	6 - Without Phage
298	step-02500.pickle	2500	6	490	20772		0.05	39521	18129	5528	0	0.266	242	7647	2698	4258	1261					0.143	0.273	0.203	0.486					With Phage	35K-45K	0.2285	6 - With Phage
299	step-01050.pickle	1050	9	0	0		0	38037	20110	2274	0	0.125	243	8794	478	2826	2195	541	412	407		0.059	0.621	0.14	0.139	0.452	0.86	0.835		Without Phage	35K-45K	0.359	9 - Without Phage
300	step-02350.pickle	2350	9	80	10330		0.05	39396	9458	5119	0	0.125	243	8596	551	7688	6245	987	369	383		0.059	0.621	0.14	0.139	0.452	0.86	0.835		With Phage	35K-45K	0.359	9 - With Phage
301	step-01100.pickle	1100	8	0	0		0	39409	34772	667	0	0.538	244	715	1180	738	457	434	446			0.451	0.32	0.471	0.86	0.909	0.916			Without Phage	35K-45K	0.558125	8 - Without Phage
302	step-02200.pickle	2200	8	110	29258		0.05	38972	31337	910	0	0.538	244	1201	3327	1147	345	359	346			0.451	0.32	0.471	0.86	0.909	0.916			With Phage	35K-45K	0.558125	8 - With Phage
303	step-01050.pickle	1050	8	0	0		0	38582	31480	445	0	0.95	245	608	472	680	3124	468	1305			0.513	0.809	0.441	0.137	0.817	0.265			Without Phage	35K-45K	0.4915	8 - Without Phage
304	step-02250.pickle	2250	8	92	26385		0.05	39274	24757	375	0	0.95	245	840	386	1201	7771	406	3538			0.513	0.809	0.441	0.137	0.817	0.265			With Phage	35K-45K	0.4915	8 - With Phage
305	step-01050.pickle	1050	5	0	0		0	37910	25748	8707	0	0.114	246	1713	733	1009						0.287	0.819	0.475						Without Phage	35K-45K	0.339	5 - Without Phage
306	step-02300.pickle	2300	5	151	23082		0.05	39987	21735	12661	0	0.114	246	3395	645	1551						0.287	0.819	0.475						With Phage	35K-45K	0.339	5 - With Phage
307	step-01100.pickle	1100	9	0	0		0	39950	30899	465	0	0.684	247	595	888	668	453	3428	442	2112		0.526	0.269	0.347	0.751	0.207	0.724	0.199		Without Phage	35K-45K	0.411889	9 - Without Phage
308	step-02750.pickle	2750	9	127	21229		0.05	39601	18718	501	0	0.684	247	765	3503	2631	442	6819	432	5790		0.526	0.269	0.347	0.751	0.207	0.724	0.199		With Phage	35K-45K	0.411889	9 - With Phage
309	step-01050.pickle	1050	9	0	0		0	38158	22295	432	0	0.719	248	11293	389	1055	1043	402	460	789		0.032	0.897	0.29	0.313	0.881	0.727	0.256		Without Phage	35K-45K	0.457222	9 - Without Phage
310	step-02200.pickle	2200	9	73	16644		0.05	39237	15745	425	0	0.719	248	14802	336	2559	2131	352	447	2440		0.032	0.897	0.29	0.313	0.881	0.727	0.256		With Phage	35K-45K	0.457222	9 - With Phage
311	step-01100.pickle	1100	7	0	0		0	38928	29621	492	0	0.982	249	811	5039	1959	496	510				0.479	0.184	0.245	0.997	0.907				Without Phage	35K-45K	0.542	7 - Without Phage
312	step-02250.pickle	2250	7	49	24615		0.05	39180	24546	415	0	0.982	249	1585	6695	5020	472	447				0.479	0.184	0.245	0.997	0.907				With Phage	35K-45K	0.542	7 - With Phage
314	step-01100.pickle	1100	9	0	0		0	38967	21272	13989	0	0.055	250	874	459	425	408	662	444	434		0.352	0.694	0.824	0.881	0.482	0.749	0.793		Without Phage	35K-45K	0.536667	9 - Without Phage
315	step-02350.pickle	2350	9	60	16766		0.05	38937	16043	17266	0	0.055	250	2428	485	369	377	1182	407	380		0.352	0.694	0.824	0.881	0.482	0.749	0.793		With Phage	35K-45K	0.536667	9 - With Phage
316	step-01050.pickle	1050	4	0	0		0	39322	29611	1011	0	0.659	251	7082	1618							0.102	0.335							Without Phage	35K-45K	0.274	4 - Without Phage
317	step-02150.pickle	2150	4	213	24768		0.05	39482	23537	1087	0	0.659	251	11114	3744							0.102	0.335							With Phage	35K-45K	0.274	4 - With Phage
318	step-01050.pickle	1050	5	0	0		0	38553	18990	726	0	0.863	252	691	14275	3871						0.986	0.037	0.16						Without Phage	35K-45K	0.4092	5 - Without Phage
319	step-02100.pickle	2100	5	104	20280		0.05	39786	19849	622	0	0.863	252	616	11138	7561						0.986	0.037	0.16						With Phage	35K-45K	0.4092	5 - With Phage
320	step-01000.pickle	1000	2	0	0		0	38525	35645	2880	0	0.276	253																	Without Phage	35K-45K	0.138	2 - Without Phage
321	step-02050.pickle	2050	2	3584	31513		0.05	39761	32575	7186	0	0.276	253																	With Phage	35K-45K	0.138	2 - With Phage
322	step-01050.pickle	1050	9	0	0		0	38103	20419	548	0	0.479	254	416	1431	517	6401	7432	455	484		0.782	0.159	0.483	0.056	0.052	0.664	0.627		Without Phage	35K-45K	0.366889	9 - Without Phage
323	step-02250.pickle	2250	9	82	14353		0.05	39212	12955	873	0	0.479	254	390	7014	875	9878	6183	511	533		0.782	0.159	0.483	0.056	0.052	0.664	0.627		With Phage	35K-45K	0.366889	9 - With Phage
324	step-01000.pickle	1000	2	0	0		0	38332	36165	2167	0	0.579	255																	Without Phage	35K-45K	0.2895	2 - Without Phage
325	step-02000.pickle	2000	2	580	33550		0.05	38944	36514	2430	0	0.579	255																	With Phage	35K-45K	0.2895	2 - With Phage
326	step-01050.pickle	1050	5	0	0		0	38377	29394	841	0	0.637	256	985	771	6386						0.464	0.72	0.116						Without Phage	35K-45K	0.3874	5 - Without Phage
327	step-02100.pickle	2100	5	162	21290		0.05	38812	22327	931	0	0.637	256	1309	747	13498						0.464	0.72	0.116						With Phage	35K-45K	0.3874	5 - With Phage
328	step-01100.pickle	1100	9	0	0		0	39181	28604	1352	0	0.27	257	390	591	588	463	3074	805	3314		0.898	0.525	0.454	0.644	0.209	0.299	0.194		Without Phage	35K-45K	0.388111	9 - Without Phage
329	step-02600.pickle	2600	9	70	24515		0.05	39615	21757	3607	0	0.27	257	337	995	1298	482	4647	2742	3750		0.898	0.525	0.454	0.644	0.209	0.299	0.194		With Phage	35K-45K	0.388111	9 - With Phage
330	step-01050.pickle	1050	8	0	0		0	38381	22671	470	0	0.825	258	10682	871	487	436	1293	1471			0.023	0.339	0.732	0.923	0.233	0.203			Without Phage	35K-45K	0.40975	8 - Without Phage
331	step-02250.pickle	2250	8	76	15657		0.05	39194	14850	430	0	0.825	258	12784	2452	492	378	4459	3349			0.023	0.339	0.732	0.923	0.233	0.203			With Phage	35K-45K	0.40975	8 - With Phage
332	step-01100.pickle	1100	7	0	0		0	38722	34730	538	0	0.867	259	1015	560	615	713	551				0.45	0.772	0.69	0.605	0.812				Without Phage	35K-45K	0.599429	7 - Without Phage
333	step-02200.pickle	2200	7	99	33079		0.05	38716	34093	448	0	0.867	259	1822	511	562	800	480				0.45	0.772	0.69	0.605	0.812				With Phage	35K-45K	0.599429	7 - With Phage
335	step-01050.pickle	1050	5	0	0		0	39135	27617	9003	0	0.079	260	735	1090	690						0.802	0.414	0.985						Without Phage	35K-45K	0.456	5 - Without Phage
336	step-02250.pickle	2250	5	152	21348		0.05	38848	19790	15327	0	0.079	260	698	2465	568						0.802	0.414	0.985						With Phage	35K-45K	0.456	5 - With Phage
337	step-01100.pickle	1100	10	0	0		0	39692	21162	477	0	0.592	261	365	13416	798	456	405	447	1625	541	0.889	0.037	0.342	0.636	0.744	0.657	0.238	0.525	Without Phage	35K-45K	0.466	10 - Without Phage
338	step-02450.pickle	2450	10	74	16357		0.05	39252	14403	672	0	0.592	261	307	13545	2215	552	357	604	5383	1214	0.889	0.037	0.342	0.636	0.744	0.657	0.238	0.525	With Phage	35K-45K	0.466	10 - With Phage
339	step-01050.pickle	1050	4	0	0		0	38604	34627	963	0	0.809	262	866	2148							0.978	0.299							Without Phage	35K-45K	0.5215	4 - Without Phage
340	step-02100.pickle	2100	4	134	29636		0.05	38564	30456	852	0	0.809	262	748	6508							0.978	0.299							With Phage	35K-45K	0.5215	4 - With Phage
341	step-01050.pickle	1050	9	0	0		0	39035	10680	15595	0	0.02	263	558	670	9574	471	503	495	489		0.452	0.307	0.026	0.645	0.582	0.559	0.598		Without Phage	35K-45K	0.354333	9 - Without Phage
342	step-02100.pickle	2100	9	148	11033		0.05	38682	10902	12320	0	0.02	263	683	1435	11420	429	529	481	483		0.452	0.307	0.026	0.645	0.582	0.559	0.598		With Phage	35K-45K	0.354333	9 - With Phage
343	step-01100.pickle	1100	8	0	0		0	38381	31627	1150	0	0.401	264	570	451	566	2740	511	766			0.682	0.911	0.664	0.283	0.708	0.424			Without Phage	35K-45K	0.509125	8 - Without Phage
344	step-02600.pickle	2600	8	129	30046		0.05	38841	28211	1476	0	0.401	264	491	349	620	4633	515	2546			0.682	0.911	0.664	0.283	0.708	0.424			With Phage	35K-45K	0.509125	8 - With Phage
345	step-01000.pickle	1000	4	0	0		0	37468	22697	12795	0	0.031	265	972	1004							0.735	0.653							Without Phage	35K-45K	0.35475	4 - Without Phage
346	step-02050.pickle	2050	4	138	21279		0.05	39403	21860	15549	0	0.031	265	930	1064							0.735	0.653							With Phage	35K-45K	0.35475	4 - With Phage
347	step-01050.pickle	1050	3	0	0		0	39697	33837	1473	0	0.522	266	4387								0.19								Without Phage	35K-45K	0.237333	3 - Without Phage
348	step-02100.pickle	2100	3	532	27266		0.05	38970	26735	1945	0	0.522	266	10290								0.19								With Phage	35K-45K	0.237333	3 - With Phage
349	step-01100.pickle	1100	9	0	0		0	37594	23347	437	0	0.709	267	624	499	470	4240	563	472	6942		0.613	0.664	0.671	0.153	0.52	0.672	0.138		Without Phage	35K-45K	0.46	9 - Without Phage
350	step-02300.pickle	2300	9	96	24280		0.05	39057	23901	476	0	0.709	267	568	472	510	4396	889	476	7369		0.613	0.664	0.671	0.153	0.52	0.672	0.138		With Phage	35K-45K	0.46	9 - With Phage
351	step-01050.pickle	1050	6	0	0		0	38235	28318	4993	0	0.112	268	830	691	688	2715					0.533	0.661	0.66	0.208					Without Phage	35K-45K	0.362333	6 - Without Phage
352	step-02400.pickle	2400	6	190	23699		0.05	39677	21037	10087	0	0.112	268	1285	879	823	5566					0.533	0.661	0.66	0.208					With Phage	35K-45K	0.362333	6 - With Phage
353	step-01100.pickle	1100	9	0	0		0	38230	26006	796	0	0.371	269	2134	422	6462	497	625	467	821		0.303	0.806	0.173	0.583	0.484	0.679	0.358		Without Phage	35K-45K	0.417444	9 - Without Phage
354	step-02600.pickle	2600	9	99	26589		0.05	39883	24416	2062	0	0.371	269	3226	345	5492	604	959	466	2313		0.303	0.806	0.173	0.583	0.484	0.679	0.358		With Phage	35K-45K	0.417444	9 - With Phage
355	step-01050.pickle	1050	7	0	0		0	37982	31913	1129	0	0.363	26	1018	599	1583	505	1235				0.401	0.654	0.339	0.966	0.309				Without Phage	35K-45K	0.433143	7 - Without Phage
356	step-02500.pickle	2500	7	130	30061		0.05	39939	28177	2705	0	0.363	26	2093	566	3208	379	2811				0.401	0.654	0.339	0.966	0.309				With Phage	35K-45K	0.433143	7 - With Phage
357	step-01050.pickle	1050	3	0	0		0	39087	36104	1444	0	0.658	270	1539								0.567								Without Phage	35K-45K	0.408333	3 - Without Phage
358	step-02000.pickle	2000	3	341	33049		0.05	39633	36616	1388	0	0.658	270	1629								0.567								With Phage	35K-45K	0.408333	3 - With Phage
359	step-01050.pickle	1050	8	0	0		0	38245	15764	6555	0	0.078	271	455	465	739	1958	478	11831			0.847	0.864	0.379	0.173	0.78	0.029			Without Phage	35K-45K	0.39375	8 - Without Phage
360	step-02100.pickle	2100	8	45	12523		0.05	39484	12863	7485	0	0.078	271	420	423	1393	3996	422	12482			0.847	0.864	0.379	0.173	0.78	0.029			With Phage	35K-45K	0.39375	8 - With Phage
361	step-01000.pickle	1000	3	0	0		0	37466	34717	1600	0	0.516	272	1149								0.995								Without Phage	35K-45K	0.503667	3 - Without Phage
362	step-02050.pickle	2050	3	186	34585		0.05	38974	35837	2130	0	0.516	272	1007								0.995								With Phage	35K-45K	0.503667	3 - With Phage
363	step-01100.pickle	1100	9	0	0		0	39975	30906	724	0	0.449	273	609	1183	393	420	1019	4312	409		0.446	0.223	0.882	0.762	0.279	0.104	0.82		Without Phage	35K-45K	0.440556	9 - Without Phage
364	step-02500.pickle	2500	9	88	22026		0.05	39455	19449	1272	0	0.449	273	1484	5525	346	408	2890	7701	380		0.446	0.223	0.882	0.762	0.279	0.104	0.82		With Phage	35K-45K	0.440556	9 - With Phage
365	step-01050.pickle	1050	6	0	0		0	37666	33345	743	0	0.662	274	1262	634	924	758					0.409	0.81	0.493	0.622					Without Phage	35K-45K	0.499333	6 - Without Phage
366	step-02250.pickle	2250	6	149	33084		0.05	39498	33988	684	0	0.662	274	2135	559	1324	808					0.409	0.81	0.493	0.622					With Phage	35K-45K	0.499333	6 - With Phage
367	step-01100.pickle	1100	8	0	0		0	37570	31848	2378	0	0.337	275	849	534	467	459	472	563			0.484	0.695	0.843	0.857	0.843	0.674			Without Phage	35K-45K	0.591625	8 - Without Phage
368	step-02350.pickle	2350	8	120	33006		0.05	39285	33041	2907	0	0.337	275	1024	561	370	380	383	619			0.484	0.695	0.843	0.857	0.843	0.674			With Phage	35K-45K	0.591625	8 - With Phage
369	step-01050.pickle	1050	6	0	0		0	38609	23088	964	0	0.367	276	872	942	675	12068					0.473	0.403	0.632	0.062					Without Phage	35K-45K	0.322833	6 - Without Phage
370	step-02100.pickle	2100	6	126	20490		0.05	38881	20000	2280	0	0.367	276	1298	1707	647	12949					0.473	0.403	0.632	0.062					With Phage	35K-45K	0.322833	6 - With Phage
371	step-01050.pickle	1050	5	0	0		0	38442	34455	1495	0	0.376	277	849	918	725						0.701	0.652	0.942						Without Phage	35K-45K	0.5342	5 - Without Phage
372	step-02250.pickle	2250	5	131	32720		0.05	40026	34314	3280	0	0.376	277	827	999	606						0.701	0.652	0.942						With Phage	35K-45K	0.5342	5 - With Phage
373	step-01050.pickle	1050	4	0	0		0	39486	33007	914	0	0.842	278	1099	4466							0.59	0.115							Without Phage	35K-45K	0.38675	4 - Without Phage
374	step-02050.pickle	2050	4	137	24215		0.05	38876	24850	833	0	0.842	278	1298	11895							0.59	0.115							With Phage	35K-45K	0.38675	4 - With Phage
375	step-01000.pickle	1000	2	0	0		0	38492	26099	12393	0	0.079	279																	Without Phage	35K-45K	0.0395	2 - Without Phage
376	step-01900.pickle	1900	2	10399	23307		0.05	38582	24813	13769	0	0.079	279																	With Phage	35K-45K	0.0395	2 - With Phage
377	step-01000.pickle	1000	4	0	0		0	38496	19830	6554	0	0.073	27	1114	10998							0.57	0.008							Without Phage	35K-45K	0.16275	4 - Without Phage
378	step-02000.pickle	2000	4	257	16214		0.05	39300	16879	10260	0	0.073	27	1181	10980							0.57	0.008							With Phage	35K-45K	0.16275	4 - With Phage
379	step-01050.pickle	1050	9	0	0		0	38159	19298	6542	0	0.072	280	398	614	624	9105	399	764	415		0.87	0.437	0.406	0.021	0.889	0.302	0.845		Without Phage	35K-45K	0.426889	9 - Without Phage
380	step-02050.pickle	2050	9	51	13725		0.05	38757	14306	7795	0	0.072	280	364	1049	1326	11001	353	2174	389		0.87	0.437	0.406	0.021	0.889	0.302	0.845		With Phage	35K-45K	0.426889	9 - With Phage
381	step-01100.pickle	1100	9	0	0		0	37592	28691	483	0	0.671	281	671	789	2311	413	835	467	2932		0.464	0.458	0.257	0.821	0.41	0.694	0.244		Without Phage	35K-45K	0.446556	9 - Without Phage
382	step-02800.pickle	2800	9	120	29477		0.05	39679	25126	506	0	0.671	281	1279	1438	4671	348	1904	468	3939		0.464	0.458	0.257	0.821	0.41	0.694	0.244		With Phage	35K-45K	0.446556	9 - With Phage
383	step-01050.pickle	1050	3	0	0		0	39894	35190	3529	0	0.16	282	1175								0.931								Without Phage	35K-45K	0.363667	3 - Without Phage
384	step-02150.pickle	2150	3	260	27853		0.05	39692	27603	11101	0	0.16	282	988								0.931								With Phage	35K-45K	0.363667	3 - With Phage
385	step-01050.pickle	1050	4	0	0		0	38888	32147	927	0	0.812	283	1578	4236							0.349	0.165							Without Phage	35K-45K	0.3315	4 - Without Phage
386	step-02100.pickle	2100	4	129	27462		0.05	38425	26713	896	0	0.812	283	2858	7958							0.349	0.165							With Phage	35K-45K	0.3315	4 - With Phage
387	step-01050.pickle	1050	6	0	0		0	38609	31588	574	0	0.999	284	631	1933	3222	661					0.804	0.212	0.139	0.734					Without Phage	35K-45K	0.481333	6 - Without Phage
388	step-02200.pickle	2200	6	90	22928		0.05	38593	22236	502	0	0.999	284	605	5913	8681	656					0.804	0.212	0.139	0.734					With Phage	35K-45K	0.481333	6 - With Phage
389	step-01050.pickle	1050	4	0	0		0	38159	28086	8179	0	0.138	285	888	1006							0.864	0.696							Without Phage	35K-45K	0.4245	4 - Without Phage
390	step-02150.pickle	2150	4	160	25969		0.05	39282	25563	11936	0	0.138	285	797	986							0.864	0.696							With Phage	35K-45K	0.4245	4 - With Phage
392	step-01050.pickle	1050	8	0	0		0	39022	18883	1034	0	0.269	287	465	14742	715	750	468	1965			0.75	0.006	0.343	0.394	0.781	0.179			Without Phage	35K-45K	0.34025	8 - Without Phage
393	step-02150.pickle	2150	8	63	17968		0.05	38946	18308	3179	0	0.269	287	452	7461	2462	1037	473	5574			0.75	0.006	0.343	0.394	0.781	0.179			With Phage	35K-45K	0.34025	8 - With Phage
394	step-01100.pickle	1100	8	0	0		0	39025	24514	443	0	0.929	288	548	3479	1417	498	7704	422			0.619	0.157	0.261	0.723	0.133	0.99			Without Phage	35K-45K	0.4765	8 - Without Phage
395	step-02450.pickle	2450	8	94	20979		0.05	39084	18077	378	0	0.929	288	812	7395	3723	533	7798	368			0.619	0.157	0.261	0.723	0.133	0.99			With Phage	35K-45K	0.4765	8 - With Phage
396	step-01000.pickle	1000	2	0	0		0	38773	34305	4468	0	0.152	289																	Without Phage	35K-45K	0.076	2 - Without Phage
397	step-01950.pickle	1950	2	6656	27191		0.05	38898	28806	10092	0	0.152	289																	With Phage	35K-45K	0.076	2 - With Phage
398	step-01050.pickle	1050	6	0	0		0	38458	22617	9958	0	0.081	28	3809	807	582	685					0.137	0.482	0.99	0.589					Without Phage	35K-45K	0.379833	6 - Without Phage
399	step-02200.pickle	2200	6	85	21566		0.05	39844	20138	11257	0	0.081	28	5834	1224	508	883					0.137	0.482	0.99	0.589					With Phage	35K-45K	0.379833	6 - With Phage
400	step-01050.pickle	1050	9	0	0		0	37419	28647	4886	0	0.102	291	402	948	416	405	430	720	565		0.888	0.272	0.844	0.865	0.783	0.395	0.547		Without Phage	35K-45K	0.521778	9 - Without Phage
401	step-02300.pickle	2300	9	64	25965		0.05	39658	23794	8405	0	0.102	291	354	3754	348	351	391	1554	707		0.888	0.272	0.844	0.865	0.783	0.395	0.547		With Phage	35K-45K	0.521778	9 - With Phage
402	step-01050.pickle	1050	8	0	0		0	38050	16900	595	0	0.495	292	590	579	1650	1701	15565	470			0.491	0.457	0.199	0.162	0.058	0.835			Without Phage	35K-45K	0.337125	8 - Without Phage
403	step-02400.pickle	2400	8	105	16134		0.05	39534	13807	1031	0	0.495	292	676	1247	4568	6730	11092	383			0.491	0.457	0.199	0.162	0.058	0.835			With Phage	35K-45K	0.337125	8 - With Phage
404	step-01000.pickle	1000	2	0	0		0	38160	31338	6822	0	0.116	293																	Without Phage	35K-45K	0.058	2 - Without Phage
405	step-02000.pickle	2000	2	9510	25591		0.05	38636	26032	12604	0	0.116	293																	With Phage	35K-45K	0.058	2 - With Phage
406	step-01000.pickle	1000	2	0	0		0	38724	36400	2324	0	0.472	294																	Without Phage	35K-45K	0.236	2 - Without Phage
407	step-02000.pickle	2000	2	1067	33426		0.05	38754	35177	3577	0	0.472	294																	With Phage	35K-45K	0.236	2 - With Phage
408	step-01050.pickle	1050	5	0	0		0	38418	34941	1190	0	0.481	295	708	768	811						0.992	0.822	0.753						Without Phage	35K-45K	0.6096	5 - Without Phage
409	step-02150.pickle	2150	5	137	34182		0.05	38835	35473	1352	0	0.481	295	584	703	723						0.992	0.822	0.753						With Phage	35K-45K	0.6096	5 - With Phage
410	step-01050.pickle	1050	5	0	0		0	38201	34461	820	0	0.711	296	1093	716	1111						0.508	0.955	0.48						Without Phage	35K-45K	0.5308	5 - Without Phage
411	step-02050.pickle	2050	5	103	29985		0.05	38184	33836	789	0	0.711	296	1444	607	1508						0.508	0.955	0.48						With Phage	35K-45K	0.5308	5 - With Phage
412	step-01050.pickle	1050	4	0	0		0	39114	30021	2266	0	0.242	297	961	5866							0.687	0.118							Without Phage	35K-45K	0.26175	4 - Without Phage
413	step-02150.pickle	2150	4	221	23213		0.05	38683	22283	5569	0	0.242	297	965	9866							0.687	0.118							With Phage	35K-45K	0.26175	4 - With Phage
414	step-01050.pickle	1050	5	0	0		0	38890	34637	2039	0	0.219	298	697	725	792						0.926	0.891	0.739						Without Phage	35K-45K	0.555	5 - Without Phage
415	step-02200.pickle	2200	5	111	28621		0.05	38771	27510	9154	0	0.219	298	606	654	847						0.926	0.891	0.739						With Phage	35K-45K	0.555	5 - With Phage
416	step-01050.pickle	1050	4	0	0		0	39321	35628	1146	0	0.607	299	1611	936							0.364	0.807							Without Phage	35K-45K	0.4445	4 - Without Phage
417	step-02150.pickle	2150	4	153	33083		0.05	38898	32591	1282	0	0.607	299	4173	852							0.364	0.807							With Phage	35K-45K	0.4445	4 - With Phage
418	step-01000.pickle	1000	2	0	0		0	38710	36512	2198	0	0.517	29																	Without Phage	35K-45K	0.2585	2 - Without Phage
419	step-02050.pickle	2050	2	721	35537		0.05	40014	37043	2971	0	0.517	29																	With Phage	35K-45K	0.2585	2 - With Phage
420	step-01000.pickle	1000	7	0	0		0	37342	19220	9347	0	0.013	2	503	494	6724	515	539				0.972	0.998	0.03	0.888	0.803				Without Phage	35K-45K	0.529143	7 - Without Phage
421	step-02100.pickle	2100	7	74	11523		0.05	38858	11403	12417	0	0.013	2	432	425	13230	418	533				0.972	0.998	0.03	0.888	0.803				With Phage	35K-45K	0.529143	7 - With Phage
422	step-01050.pickle	1050	5	0	0		0	39299	19285	929	0	0.539	300	3599	14759	727						0.144	0.051	0.832						Without Phage	35K-45K	0.3132	5 - Without Phage
423	step-02150.pickle	2150	5	129	15761		0.05	39107	15635	999	0	0.539	300	7610	14213	650						0.144	0.051	0.832						With Phage	35K-45K	0.3132	5 - With Phage
424	step-01000.pickle	1000	2	0	0		0	38180	35915	2265	0	0.519	301																	Without Phage	35K-45K	0.2595	2 - Without Phage
425	step-01900.pickle	1900	2	614	31478		0.05	39110	36479	2631	0	0.519	301																	With Phage	35K-45K	0.2595	2 - With Phage
426	step-01000.pickle	1000	3	0	0		0	37471	32534	3101	0	0.208	302	1836								0.395								Without Phage	35K-45K	0.201	3 - Without Phage
427	step-02250.pickle	2250	3	1600	27276		0.05	39040	25632	9713	0	0.208	302	3695								0.395								With Phage	35K-45K	0.201	3 - With Phage
428	step-01050.pickle	1050	9	0	0		0	37489	27684	416	0	0.838	303	602	4994	1773	696	425	501	398		0.547	0.092	0.218	0.445	0.784	0.697	0.988		Without Phage	35K-45K	0.512111	9 - Without Phage
429	step-02250.pickle	2250	9	66	26828		0.05	39722	26512	366	0	0.838	303	690	6982	2838	1154	373	474	333		0.547	0.092	0.218	0.445	0.784	0.697	0.988		With Phage	35K-45K	0.512111	9 - With Phage
430	step-01100.pickle	1100	10	0	0		0	38371	17893	369	0	0.865	304	1286	420	3390	5740	658	409	7829	377	0.209	0.659	0.165	0.132	0.294	0.714	0.113	0.791	Without Phage	35K-45K	0.3942	10 - Without Phage
431	step-02450.pickle	2450	10	66	16909		0.05	39779	14529	319	0	0.865	304	3410	427	5428	4742	2810	418	7349	347	0.209	0.659	0.165	0.132	0.294	0.714	0.113	0.791	With Phage	35K-45K	0.3942	10 - With Phage
432	step-01050.pickle	1050	7	0	0		0	39256	14957	510	0	0.891	305	1381	1641	19558	697	512				0.231	0.184	0.014	0.482	0.879				Without Phage	35K-45K	0.383	7 - Without Phage
433	step-02200.pickle	2200	7	94	12587		0.05	38717	12537	446	0	0.891	305	4120	6527	13114	1554	419				0.231	0.184	0.014	0.482	0.879				With Phage	35K-45K	0.383	7 - With Phage
434	step-01000.pickle	1000	3	0	0		0	37995	27738	1280	0	0.733	306	8977								0.062								Without Phage	35K-45K	0.265	3 - Without Phage
435	step-02050.pickle	2050	3	278	20833		0.05	39774	22183	1185	0	0.733	306	16406								0.062								With Phage	35K-45K	0.265	3 - With Phage
436	step-01050.pickle	1050	8	0	0		0	38803	21249	996	0	0.264	307	7070	6801	530	503	1225	429			0.049	0.069	0.586	0.672	0.254	0.922			Without Phage	35K-45K	0.352	8 - Without Phage
437	step-02200.pickle	2200	8	78	16132		0.05	38973	15152	2538	0	0.264	307	8793	7890	622	476	3107	395			0.049	0.069	0.586	0.672	0.254	0.922			With Phage	35K-45K	0.352	8 - With Phage
438	step-01100.pickle	1100	10	0	0		0	40032	22929	399	0	0.726	308	1030	383	354	12923	388	655	610	361	0.198	0.801	0.997	0.064	0.786	0.398	0.378	0.89	Without Phage	35K-45K	0.5238	10 - Without Phage
439	step-02400.pickle	2400	10	73	15701		0.05	38912	14168	376	0	0.726	308	5733	328	284	13950	321	1937	1523	292	0.198	0.801	0.997	0.064	0.786	0.398	0.378	0.89	With Phage	35K-45K	0.5238	10 - With Phage
440	step-01050.pickle	1050	5	0	0		0	39302	32596	1211	0	0.347	309	1667	874	2954						0.268	0.566	0.178						Without Phage	35K-45K	0.2718	5 - Without Phage
441	step-02500.pickle	2500	5	401	27031		0.05	39803	23081	2857	0	0.347	309	5610	1235	7020						0.268	0.566	0.178						With Phage	35K-45K	0.2718	5 - With Phage
442	step-01050.pickle	1050	4	0	0		0	38761	33863	1159	0	0.549	30	2493	1246							0.235	0.471							Without Phage	35K-45K	0.31375	4 - Without Phage
443	step-02150.pickle	2150	4	377	30184		0.05	38885	29195	1535	0	0.549	30	5972	2183							0.235	0.471							With Phage	35K-45K	0.31375	4 - With Phage
444	step-01100.pickle	1100	8	0	0		0	39875	26517	609	0	0.533	310	698	453	446	10146	446	560			0.498	0.873	0.853	0.066	0.946	0.59			Without Phage	35K-45K	0.544875	8 - Without Phage
445	step-02150.pickle	2150	8	52	20255		0.05	38888	21406	855	0	0.533	310	956	411	414	13844	406	596			0.498	0.873	0.853	0.066	0.946	0.59			With Phage	35K-45K	0.544875	8 - With Phage
446	step-01100.pickle	1100	10	0	0		0	39119	21481	391	0	0.708	311	1392	537	373	11065	1954	800	705	421	0.211	0.384	0.791	0.086	0.235	0.338	0.354	0.633	Without Phage	35K-45K	0.374	10 - Without Phage
447	step-02450.pickle	2450	10	108	20308		0.05	39069	18253	429	0	0.708	311	3583	1370	324	6447	4487	1628	2067	481	0.211	0.384	0.791	0.086	0.235	0.338	0.354	0.633	With Phage	35K-45K	0.374	10 - With Phage
448	step-01000.pickle	1000	2	0	0		0	38753	35565	3188	0	0.25	312																	Without Phage	35K-45K	0.125	2 - Without Phage
449	step-02000.pickle	2000	2	3923	29761		0.05	38765	30887	7878	0	0.25	312																	With Phage	35K-45K	0.125	2 - With Phage
450	step-01050.pickle	1050	7	0	0		0	38051	14434	554	0	0.729	313	706	750	689	20278	640				0.467	0.494	0.584	0.026	0.633				Without Phage	35K-45K	0.419	7 - Without Phage
451	step-02050.pickle	2050	7	92	16848		0.05	38920	17615	535	0	0.729	313	1263	1006	642	17165	694				0.467	0.494	0.584	0.026	0.633				With Phage	35K-45K	0.419	7 - With Phage
452	step-01100.pickle	1100	7	0	0		0	39959	24170	489	0	0.978	314	3301	757	584	10002	656				0.148	0.487	0.638	0.099	0.584				Without Phage	35K-45K	0.419143	7 - Without Phage
453	step-02300.pickle	2300	7	111	19842		0.05	39857	19430	402	0	0.978	314	8285	1045	682	9169	844				0.148	0.487	0.638	0.099	0.584				With Phage	35K-45K	0.419143	7 - With Phage
454	step-01100.pickle	1100	10	0	0		0	39387	28265	1842	0	0.213	315	431	1845	353	355	492	351	2821	2632	0.671	0.234	0.969	0.977	0.464	0.962	0.204	0.142	Without Phage	35K-45K	0.4836	10 - Without Phage
455	step-02700.pickle	2700	10	89	19493		0.05	39134	16038	4376	0	0.213	315	497	3605	281	265	877	291	6793	6111	0.671	0.234	0.969	0.977	0.464	0.962	0.204	0.142	With Phage	35K-45K	0.4836	10 - With Phage
456	step-01050.pickle	1050	4	0	0		0	39061	34361	1035	0	0.679	316	2411	1254							0.297	0.495							Without Phage	35K-45K	0.36775	4 - Without Phage
457	step-02100.pickle	2100	4	220	31151		0.05	39424	31414	1000	0	0.679	316	5441	1569							0.297	0.495							With Phage	35K-45K	0.36775	4 - With Phage
458	step-01050.pickle	1050	6	0	0		0	39145	25577	626	0	0.801	317	1256	574	574	10538					0.342	0.898	0.97	0.017					Without Phage	35K-45K	0.504667	6 - Without Phage
459	step-02100.pickle	2100	6	117	19218		0.05	39098	19724	522	0	0.801	317	2287	533	478	15554					0.342	0.898	0.97	0.017					With Phage	35K-45K	0.504667	6 - With Phage
460	step-01050.pickle	1050	6	0	0		0	38409	32200	978	0	0.46	318	2951	574	1124	582					0.144	0.995	0.352	0.962					Without Phage	35K-45K	0.4855	6 - Without Phage
461	step-02250.pickle	2250	6	79	26524		0.05	39675	26595	1673	0	0.46	318	7997	523	2362	525					0.144	0.995	0.352	0.962					With Phage	35K-45K	0.4855	6 - With Phage
462	step-01100.pickle	1100	9	0	0		0	39395	26707	5403	0	0.133	319	402	394	393	869	485	838	3904		0.863	0.902	0.875	0.37	0.636	0.327	0.133		Without Phage	35K-45K	0.471	9 - Without Phage
463	step-02300.pickle	2300	9	79	18820		0.05	39215	18347	7846	0	0.133	319	358	333	366	1686	569	2725	6985		0.863	0.902	0.875	0.37	0.636	0.327	0.133		With Phage	35K-45K	0.471	9 - With Phage
464	step-01050.pickle	1050	10	0	0		0	38125	16002	518	0	0.517	31	16417	609	358	447	2529	446	405	394	0.004	0.41	0.936	0.628	0.106	0.591	0.707	0.759	Without Phage	35K-45K	0.4658	10 - Without Phage
465	step-02100.pickle	2100	10	60	12546		0.05	39226	12992	834	0	0.517	31	16793	1067	301	530	5425	514	406	364	0.004	0.41	0.936	0.628	0.106	0.591	0.707	0.759	With Phage	35K-45K	0.4658	10 - With Phage
466	step-01100.pickle	1100	10	0	0		0	37667	23418	383	0	0.808	320	1893	3106	6184	416	1006	350	366	545	0.305	0.204	0.155	0.686	0.319	0.965	0.84	0.476	Without Phage	35K-45K	0.4758	10 - Without Phage
467	step-02600.pickle	2600	10	98	24592		0.05	39426	21887	321	0	0.808	320	2448	4468	5423	460	3089	277	337	716	0.305	0.204	0.155	0.686	0.319	0.965	0.84	0.476	With Phage	35K-45K	0.4758	10 - With Phage
468	step-01050.pickle	1050	5	0	0		0	39066	22033	13393	0	0.052	321	718	920	2002						0.873	0.526	0.236						Without Phage	35K-45K	0.3374	5 - Without Phage
469	step-02100.pickle	2100	5	107	20191		0.05	39281	20020	12086	0	0.052	321	645	1051	5479						0.873	0.526	0.236						With Phage	35K-45K	0.3374	5 - With Phage
470	step-01050.pickle	1050	4	0	0		0	39027	32371	4915	0	0.142	322	860	881							0.994	0.925							Without Phage	35K-45K	0.51525	4 - Without Phage
471	step-02000.pickle	2000	4	98	25437		0.05	38572	26728	10278	0	0.142	322	777	789							0.994	0.925							With Phage	35K-45K	0.51525	4 - With Phage
472	step-01050.pickle	1050	9	0	0		0	38083	24330	665	0	0.407	323	9132	1573	471	421	471	517	503		0.059	0.139	0.665	0.836	0.66	0.544	0.64		Without Phage	35K-45K	0.438889	9 - Without Phage
473	step-02400.pickle	2400	9	65	16074		0.05	39425	14502	1942	0	0.407	323	11808	8249	512	362	504	1015	531		0.059	0.139	0.665	0.836	0.66	0.544	0.64		With Phage	35K-45K	0.438889	9 - With Phage
474	step-01050.pickle	1050	3	0	0		0	40001	36640	1366	0	0.628	324	1995								0.4								Without Phage	35K-45K	0.342667	3 - Without Phage
475	step-02050.pickle	2050	3	328	32802		0.05	38899	33615	1631	0	0.628	324	3653								0.4								With Phage	35K-45K	0.342667	3 - With Phage
476	step-01100.pickle	1100	6	0	0		0	39864	23862	2114	0	0.268	325	9070	694	3391	733					0.099	0.626	0.201	0.614					Without Phage	35K-45K	0.301333	6 - Without Phage
477	step-02350.pickle	2350	6	246	20322		0.05	39774	18912	3342	0	0.268	325	9911	803	6103	703					0.099	0.626	0.201	0.614					With Phage	35K-45K	0.301333	6 - With Phage
478	step-01000.pickle	1000	5	0	0		0	38682	15006	9071	0	0.02	326	1079	1071	12455						0.314	0.344	0.01						Without Phage	35K-45K	0.1376	5 - Without Phage
479	step-02000.pickle	2000	5	768	13241		0.05	39626	13609	11556	0	0.02	326	2247	1968	10246						0.314	0.344	0.01						With Phage	35K-45K	0.1376	5 - With Phage
480	step-01050.pickle	1050	7	0	0		0	39652	18060	609	0	0.592	327	504	17360	1228	714	1177				0.92	0.008	0.242	0.467	0.272				Without Phage	35K-45K	0.357286	7 - Without Phage
481	step-02150.pickle	2150	7	106	15304		0.05	38787	14548	817	0	0.592	327	410	15200	4483	1085	2244				0.92	0.008	0.242	0.467	0.272				With Phage	35K-45K	0.357286	7 - With Phage
482	step-01050.pickle	1050	5	0	0		0	37695	34406	712	0	0.963	328	1069	789	719						0.579	0.791	0.944						Without Phage	35K-45K	0.6554	5 - Without Phage
483	step-02100.pickle	2100	5	137	31748		0.05	38812	35677	597	0	0.963	328	1228	700	610						0.579	0.791	0.944						With Phage	35K-45K	0.6554	5 - With Phage
484	step-01050.pickle	1050	10	0	0		0	38531	16487	461	0	0.6	329	706	1039	456	624	14505	486	402	3365	0.274	0.28	0.611	0.449	0.024	0.438	0.724	0.097	Without Phage	35K-45K	0.3497	10 - Without Phage
485	step-02300.pickle	2300	10	62	13087		0.05	39345	11849	490	0	0.6	329	2262	2065	602	1098	12666	1194	391	6728	0.274	0.28	0.611	0.449	0.024	0.438	0.724	0.097	With Phage	35K-45K	0.3497	10 - With Phage
486	step-01050.pickle	1050	10	0	0		0	38465	15365	709	0	0.206	32	611	2772	5388	785	555	10255	1054	971	0.353	0.128	0.075	0.244	0.44	0.031	0.147	0.243	Without Phage	35K-45K	0.1867	10 - Without Phage
487	step-02350.pickle	2350	10	365	12547		0.05	38785	10768	2515	0	0.206	32	1064	4899	6054	2316	911	3899	4025	2334	0.353	0.128	0.075	0.244	0.44	0.031	0.147	0.243	With Phage	35K-45K	0.1867	10 - With Phage
488	step-01000.pickle	1000	2	0	0		0	38212	36160	2052	0	0.64	330																	Without Phage	35K-45K	0.32	2 - Without Phage
489	step-01950.pickle	1950	2	483	33394		0.05	38810	36911	1899	0	0.64	330																	With Phage	35K-45K	0.32	2 - With Phage
490	step-01100.pickle	1100	6	0	0		0	39505	34693	1075	0	0.424	331	614	844	1566	713					0.858	0.522	0.379	0.714					Without Phage	35K-45K	0.482833	6 - Without Phage
491	step-02200.pickle	2200	6	113	31750		0.05	39209	32749	1724	0	0.424	331	521	1255	2265	695					0.858	0.522	0.379	0.714					With Phage	35K-45K	0.482833	6 - With Phage
492	step-01100.pickle	1100	7	0	0		0	40039	30465	5869	0	0.14	332	515	750	1221	514	705				0.852	0.53	0.334	0.904	0.498				Without Phage	35K-45K	0.465429	7 - Without Phage
493	step-02300.pickle	2300	7	121	25607		0.05	39570	24229	9837	0	0.14	332	433	796	2805	441	1029				0.852	0.53	0.334	0.904	0.498				With Phage	35K-45K	0.465429	7 - With Phage
494	step-01050.pickle	1050	4	0	0		0	39333	33495	873	0	0.981	333	3916	1049							0.159	0.643							Without Phage	35K-45K	0.44575	4 - Without Phage
495	step-02150.pickle	2150	4	109	28706		0.05	39967	28176	789	0	0.981	333	9919	1083							0.159	0.643							With Phage	35K-45K	0.44575	4 - With Phage
496	step-01000.pickle	1000	2	0	0		0	37796	35918	1878	0	0.782	334																	Without Phage	35K-45K	0.391	2 - Without Phage
497	step-02050.pickle	2050	2	365	35502		0.05	40009	38210	1799	0	0.782	334																	With Phage	35K-45K	0.391	2 - With Phage
498	step-01100.pickle	1100	10	0	0		0	38091	28917	519	0	0.578	335	473	387	5061	1065	345	520	408	396	0.627	0.827	0.157	0.302	0.977	0.55	0.777	0.811	Without Phage	35K-45K	0.5606	10 - Without Phage
499	step-02800.pickle	2800	10	54	25561		0.05	39340	20987	616	0	0.578	335	647	320	11841	3078	309	823	363	356	0.627	0.827	0.157	0.302	0.977	0.55	0.777	0.811	With Phage	35K-45K	0.5606	10 - With Phage
500	step-01050.pickle	1050	7	0	0		0	39249	20897	643	0	0.555	336	855	519	832	1215	14288				0.346	0.828	0.348	0.217	0.019				Without Phage	35K-45K	0.330429	7 - Without Phage
501	step-02250.pickle	2250	7	96	18086		0.05	40004	17142	818	0	0.555	336	1826	502	1620	2971	15125				0.346	0.828	0.348	0.217	0.019				With Phage	35K-45K	0.330429	7 - With Phage
502	step-01050.pickle	1050	5	0	0		0	38863	33269	830	0	0.647	337	693	1980	2091						0.916	0.251	0.226						Without Phage	35K-45K	0.408	5 - Without Phage
503	step-02200.pickle	2200	5	96	27725		0.05	39633	26399	893	0	0.647	337	640	5814	5887						0.916	0.251	0.226						With Phage	35K-45K	0.408	5 - With Phage
504	step-01050.pickle	1050	6	0	0		0	37487	19099	9950	0	0.095	338	6384	633	603	818					0.091	0.776	0.833	0.469					Without Phage	35K-45K	0.377333	6 - Without Phage
505	step-02200.pickle	2200	6	113	20722		0.05	39341	20300	6102	0	0.095	338	10084	578	535	1742					0.091	0.776	0.833	0.469					With Phage	35K-45K	0.377333	6 - With Phage
506	step-01150.pickle	1150	10	0	0		0	39625	34157	373	0	0.833	339	607	1078	383	903	399	359	518	848	0.532	0.409	0.838	0.454	0.805	0.92	0.631	0.444	Without Phage	35K-45K	0.5866	10 - Without Phage
507	step-02600.pickle	2600	10	106	35669		0.05	39801	33305	288	0	0.833	339	707	1679	291	1344	321	288	451	1127	0.532	0.409	0.838	0.454	0.805	0.92	0.631	0.444	With Phage	35K-45K	0.5866	10 - With Phage
508	step-01000.pickle	1000	2	0	0		0	37341	35522	1819	0	0.852	33																	Without Phage	35K-45K	0.426	2 - Without Phage
509	step-02000.pickle	2000	2	352	34900		0.05	39794	38231	1563	0	0.852	33																	With Phage	35K-45K	0.426	2 - With Phage
510	step-01100.pickle	1100	7	0	0		0	39644	36467	506	0	0.987	340	557	501	536	496	581				0.818	0.972	0.885	0.993	0.817				Without Phage	35K-45K	0.781714	7 - Without Phage
511	step-02250.pickle	2250	7	107	35828		0.05	39329	36675	420	0	0.987	340	515	391	456	403	469				0.818	0.972	0.885	0.993	0.817				With Phage	35K-45K	0.781714	7 - With Phage
512	step-01100.pickle	1100	8	0	0		0	39979	33623	453	0	0.817	341	559	589	550	912	475	2818			0.633	0.552	0.641	0.351	0.79	0.186			Without Phage	35K-45K	0.49625	8 - Without Phage
513	step-02400.pickle	2400	8	130	29749		0.05	39933	29134	410	0	0.817	341	470	808	659	2141	464	5847			0.633	0.552	0.641	0.351	0.79	0.186			With Phage	35K-45K	0.49625	8 - With Phage
514	step-01050.pickle	1050	10	0	0		0	39280	10007	353	0	0.989	342	1367	373	11369	11056	401	372	542	3440	0.074	0.775	0.008	0.032	0.694	0.762	0.401	0.059	Without Phage	35K-45K	0.3794	10 - Without Phage
515	step-02150.pickle	2150	10	72	7112		0.05	38987	6873	290	0	0.989	342	5243	368	8541	8846	393	346	1262	6825	0.074	0.775	0.008	0.032	0.694	0.762	0.401	0.059	With Phage	35K-45K	0.3794	10 - With Phage
516	step-01050.pickle	1050	9	0	0		0	38409	27877	451	0	0.695	343	393	701	470	433	589	6031	1464		0.93	0.42	0.694	0.724	0.49	0.002	0.248		Without Phage	35K-45K	0.467	9 - Without Phage
517	step-02100.pickle	2100	9	77	15588		0.05	38992	16096	430	0	0.695	343	322	1507	472	422	892	15651	3200		0.93	0.42	0.694	0.724	0.49	0.002	0.248		With Phage	35K-45K	0.467	9 - With Phage
518	step-01100.pickle	1100	9	0	0		0	39046	25273	547	0	0.493	344	7296	684	1844	615	1510	847	430		0.135	0.405	0.264	0.461	0.266	0.36	0.804		Without Phage	35K-45K	0.354222	9 - Without Phage
519	step-02750.pickle	2750	9	111	22581		0.05	38706	19025	868	0	0.493	344	6610	2216	3534	917	3032	2148	356		0.135	0.405	0.264	0.461	0.266	0.36	0.804		With Phage	35K-45K	0.354222	9 - With Phage
520	step-01000.pickle	1000	3	0	0		0	37954	25290	1293	0	0.669	345	11371								0.028								Without Phage	35K-45K	0.232333	3 - Without Phage
521	step-01950.pickle	1950	3	184	20776		0.05	38631	21829	1340	0	0.669	345	15462								0.028								With Phage	35K-45K	0.232333	3 - With Phage
522	step-01100.pickle	1100	9	0	0		0	39423	27524	396	0	0.967	346	1119	469	855	7442	561	412	645		0.299	0.692	0.339	0.096	0.511	0.872	0.445		Without Phage	35K-45K	0.469	9 - Without Phage
523	step-02350.pickle	2350	9	96	20911		0.05	39249	19900	307	0	0.967	346	1949	458	2161	11887	803	324	1460		0.299	0.692	0.339	0.096	0.511	0.872	0.445		With Phage	35K-45K	0.469	9 - With Phage
524	step-01050.pickle	1050	7	0	0		0	38340	31082	3818	0	0.093	347	987	702	553	581	617				0.356	0.57	0.778	0.675	0.64				Without Phage	35K-45K	0.444571	7 - Without Phage
525	step-02250.pickle	2250	7	109	22366		0.05	39608	21414	13243	0	0.093	347	2295	851	516	591	698				0.356	0.57	0.778	0.675	0.64				With Phage	35K-45K	0.444571	7 - With Phage
526	step-01050.pickle	1050	4	0	0		0	38538	35207	968	0	0.778	348	891	1472							0.925	0.415							Without Phage	35K-45K	0.5295	4 - Without Phage
527	step-02150.pickle	2150	4	130	34241		0.05	39197	34486	905	0	0.778	348	782	3024							0.925	0.415							With Phage	35K-45K	0.5295	4 - With Phage
528	step-01050.pickle	1050	3	0	0		0	39627	36178	1192	0	0.902	349	2257								0.311								Without Phage	35K-45K	0.404333	3 - Without Phage
529	step-02100.pickle	2100	3	185	31671		0.05	39113	31788	1051	0	0.902	349	6274								0.311								With Phage	35K-45K	0.404333	3 - With Phage
530	step-01000.pickle	1000	2	0	0		0	38808	33552	5256	0	0.169	34																	Without Phage	35K-45K	0.0845	2 - Without Phage
531	step-02050.pickle	2050	2	10715	23432		0.05	39006	23976	15030	0	0.169	34																	With Phage	35K-45K	0.0845	2 - With Phage
532	step-01000.pickle	1000	2	0	0		0	37809	36058	1751	0	0.956	350																	Without Phage	35K-45K	0.478	2 - Without Phage
533	step-02000.pickle	2000	2	285	34487		0.05	38970	37437	1533	0	0.956	350																	With Phage	35K-45K	0.478	2 - With Phage
534	step-01050.pickle	1050	5	0	0		0	38090	28629	688	0	0.964	351	779	6987	1007						0.753	0.129	0.484						Without Phage	35K-45K	0.466	5 - Without Phage
535	step-02050.pickle	2050	5	85	25442		0.05	39087	26168	657	0	0.964	351	732	10265	1265						0.753	0.129	0.484						With Phage	35K-45K	0.466	5 - With Phage
536	step-01050.pickle	1050	5	0	0		0	37570	33411	798	0	0.746	353	833	753	1775						0.698	0.829	0.291						Without Phage	35K-45K	0.5128	5 - Without Phage
537	step-02150.pickle	2150	5	164	29113		0.05	39032	31789	723	0	0.746	353	726	633	5161						0.698	0.829	0.291						With Phage	35K-45K	0.5128	5 - With Phage
538	step-01100.pickle	1100	7	0	0		0	39739	34620	965	0	0.404	354	617	780	550	658	1549				0.598	0.495	0.76	0.528	0.289				Without Phage	35K-45K	0.439143	7 - Without Phage
539	step-02300.pickle	2300	7	110	28718		0.05	39301	29734	2094	0	0.404	354	787	1034	548	902	4202				0.598	0.495	0.76	0.528	0.289				With Phage	35K-45K	0.439143	7 - With Phage
540	step-01050.pickle	1050	3	0	0		0	39808	37061	1489	0	0.565	355	1258								0.819								Without Phage	35K-45K	0.461333	3 - Without Phage
541	step-02000.pickle	2000	3	213	33248		0.05	38404	35565	1705	0	0.565	355	1134								0.819								With Phage	35K-45K	0.461333	3 - With Phage
542	step-01050.pickle	1050	9	0	0		0	38317	17560	1040	0	0.252	356	388	463	556	1046	15931	663	670		0.903	0.683	0.521	0.262	0.019	0.408	0.43		Without Phage	35K-45K	0.386444	9 - Without Phage
543	step-02150.pickle	2150	9	51	18356		0.05	38820	18363	3808	0	0.252	356	352	441	797	2666	10085	942	1366		0.903	0.683	0.521	0.262	0.019	0.408	0.43		With Phage	35K-45K	0.386444	9 - With Phage
544	step-01050.pickle	1050	7	0	0		0	37960	28970	744	0	0.463	357	1115	4569	529	1529	504				0.328	0.126	0.803	0.253	0.869				Without Phage	35K-45K	0.406	7 - Without Phage
545	step-02250.pickle	2250	7	125	22703		0.05	39546	21291	1367	0	0.463	357	2491	10164	482	3319	432				0.328	0.126	0.803	0.253	0.869				With Phage	35K-45K	0.406	7 - With Phage
546	step-01050.pickle	1050	3	0	0		0	39963	37118	1613	0	0.523	358	1232								0.813								Without Phage	35K-45K	0.445333	3 - Without Phage
547	step-02000.pickle	2000	3	151	34171		0.05	38965	35708	2113	0	0.523	358	1144								0.813								With Phage	35K-45K	0.445333	3 - With Phage
548	step-01000.pickle	1000	2	0	0		0	37695	35663	2032	0	0.685	359																	Without Phage	35K-45K	0.3425	2 - Without Phage
549	step-02000.pickle	2000	2	358	35202		0.05	39605	37617	1988	0	0.685	359																	With Phage	35K-45K	0.3425	2 - With Phage
551	step-01050.pickle	1050	4	0	0		0	39383	35136	1243	0	0.509	360	1683	1321							0.308	0.431							Without Phage	35K-45K	0.312	4 - Without Phage
552	step-02100.pickle	2100	4	525	29732		0.05	39182	31283	1523	0	0.509	360	4067	2309							0.308	0.431							With Phage	35K-45K	0.312	4 - With Phage
553	step-01050.pickle	1050	3	0	0		0	39217	36825	1180	0	0.938	361	1212								0.883								Without Phage	35K-45K	0.607	3 - Without Phage
554	step-02100.pickle	2100	3	214	35387		0.05	39768	37666	1002	0	0.938	361	1100								0.883								With Phage	35K-45K	0.607	3 - With Phage
555	step-01050.pickle	1050	9	0	0		0	37740	17455	426	0	0.728	362	451	3916	1062	3515	498	3857	6560		0.642	0.098	0.175	0.095	0.548	0.074	0.078		Without Phage	35K-45K	0.270889	9 - Without Phage
556	step-02250.pickle	2250	9	85	11739		0.05	39209	10628	382	0	0.728	362	478	5662	3408	5493	713	7196	5249		0.642	0.098	0.175	0.095	0.548	0.074	0.078		With Phage	35K-45K	0.270889	9 - With Phage
557	step-01050.pickle	1050	5	0	0		0	37744	27963	2002	0	0.281	363	701	1074	6004						0.949	0.471	0.146						Without Phage	35K-45K	0.3694	5 - Without Phage
558	step-02200.pickle	2200	5	123	26097		0.05	38546	24602	3402	0	0.281	363	619	1622	8301						0.949	0.471	0.146						With Phage	35K-45K	0.3694	5 - With Phage
559	step-01100.pickle	1100	9	0	0		0	37970	27089	4924	0	0.207	364	643	397	388	407	1929	395	1798		0.489	0.946	0.942	0.85	0.219	0.917	0.274		Without Phage	35K-45K	0.538222	9 - Without Phage
560	step-02500.pickle	2500	9	80	24610		0.05	39622	22426	5688	0	0.207	364	879	335	330	362	5321	325	3956		0.489	0.946	0.942	0.85	0.219	0.917	0.274		With Phage	35K-45K	0.538222	9 - With Phage
561	step-01050.pickle	1050	7	0	0		0	38164	22489	2449	0	0.17	365	1203	594	550	9995	884				0.238	0.627	0.707	0.08	0.378				Without Phage	35K-45K	0.314286	7 - Without Phage
562	step-02250.pickle	2250	7	130	19244		0.05	39487	17563	6089	0	0.17	365	3183	578	546	9790	1738				0.238	0.627	0.707	0.08	0.378				With Phage	35K-45K	0.314286	7 - With Phage
563	step-01100.pickle	1100	7	0	0		0	39816	33186	577	0	0.725	366	1184	625	509	1808	1927				0.36	0.629	0.879	0.247	0.262				Without Phage	35K-45K	0.443143	7 - Without Phage
564	step-02450.pickle	2450	7	81	26961		0.05	39030	24604	566	0	0.725	366	2341	894	448	5738	4439				0.36	0.629	0.879	0.247	0.262				With Phage	35K-45K	0.443143	7 - With Phage
565	step-01050.pickle	1050	4	0	0		0	38262	34396	1315	0	0.504	367	1640	911							0.444	0.868							Without Phage	35K-45K	0.454	4 - Without Phage
566	step-02150.pickle	2150	4	164	33741		0.05	39565	34654	1808	0	0.504	367	2300	803							0.444	0.868							With Phage	35K-45K	0.454	4 - With Phage
567	step-01100.pickle	1100	10	0	0		0	39567	23139	1255	0	0.246	368	448	373	1880	7470	404	687	357	3554	0.548	0.809	0.189	0.076	0.689	0.307	0.943	0.163	Without Phage	35K-45K	0.397	10 - Without Phage
568	step-02500.pickle	2500	10	79	16274		0.05	39012	13496	3280	0	0.246	368	737	361	2758	9892	377	2701	293	5117	0.548	0.809	0.189	0.076	0.689	0.307	0.943	0.163	With Phage	35K-45K	0.397	10 - With Phage
569	step-01050.pickle	1050	7	0	0		0	38128	31474	2686	0	0.178	369	910	500	575	808	1175				0.382	0.97	0.685	0.409	0.317				Without Phage	35K-45K	0.420143	7 - Without Phage
570	step-02350.pickle	2350	7	88	27388		0.05	39811	26336	6652	0	0.178	369	1837	426	533	1961	2066				0.382	0.97	0.685	0.409	0.317				With Phage	35K-45K	0.420143	7 - With Phage
571	step-01100.pickle	1100	10	0	0		0	39845	27804	4027	0	0.12	36	744	650	402	4386	368	384	474	606	0.324	0.365	0.698	0.148	0.822	0.77	0.543	0.456	Without Phage	35K-45K	0.4246	10 - Without Phage
572	step-02500.pickle	2500	10	69	20947		0.05	39503	17958	6711	0	0.12	36	2037	1690	429	7899	341	365	680	1393	0.324	0.365	0.698	0.148	0.822	0.77	0.543	0.456	With Phage	35K-45K	0.4246	10 - With Phage
573	step-01050.pickle	1050	6	0	0		0	38154	23469	1185	0	0.361	370	725	1060	586	11129					0.659	0.348	0.87	0.061					Without Phage	35K-45K	0.383167	6 - Without Phage
574	step-02200.pickle	2200	6	131	21572		0.05	39483	20775	2808	0	0.361	370	736	2521	533	12110					0.659	0.348	0.87	0.061					With Phage	35K-45K	0.383167	6 - With Phage
575	step-01100.pickle	1100	7	0	0		0	38696	32651	590	0	0.696	371	771	642	2315	971	756				0.511	0.579	0.255	0.384	0.548				Without Phage	35K-45K	0.424714	7 - Without Phage
576	step-02600.pickle	2600	7	185	29688		0.05	38851	27434	602	0	0.696	371	1285	798	4861	2768	1103				0.511	0.579	0.255	0.384	0.548				With Phage	35K-45K	0.424714	7 - With Phage
577	step-01100.pickle	1100	10	0	0		0	37429	32497	425	0	0.739	372	677	347	355	417	393	358	1496	464	0.467	0.982	0.972	0.685	0.796	0.889	0.327	0.676	Without Phage	35K-45K	0.6533	10 - Without Phage
578	step-02600.pickle	2600	10	92	32654		0.05	39723	30364	397	0	0.739	372	1127	271	274	413	338	308	5779	452	0.467	0.982	0.972	0.685	0.796	0.889	0.327	0.676	With Phage	35K-45K	0.6533	10 - With Phage
579	step-01100.pickle	1100	10	0	0		0	38414	30347	405	0	0.736	373	3913	360	391	789	540	449	873	347	0.2	0.913	0.816	0.414	0.553	0.579	0.334	0.965	Without Phage	35K-45K	0.551	10 - Without Phage
580	step-02450.pickle	2450	10	52	26461		0.05	39276	26243	366	0	0.736	373	7208	274	336	1213	673	740	1904	319	0.2	0.913	0.816	0.414	0.553	0.579	0.334	0.965	With Phage	35K-45K	0.551	10 - With Phage
581	step-01000.pickle	1000	6	0	0		0	37432	16691	602	0	0.818	374	17027	845	1604	663					0.005	0.422	0.155	0.662					Without Phage	35K-45K	0.343667	6 - Without Phage
582	step-02050.pickle	2050	6	105	13207		0.05	38749	13817	567	0	0.818	374	17540	1328	4865	632					0.005	0.422	0.155	0.662					With Phage	35K-45K	0.343667	6 - With Phage
583	step-01050.pickle	1050	3	0	0		0	39854	37169	1340	0	0.728	375	1345								0.695								Without Phage	35K-45K	0.474333	3 - Without Phage
584	step-02100.pickle	2100	3	223	36316		0.05	39704	36918	1306	0	0.728	375	1480								0.695								With Phage	35K-45K	0.474333	3 - With Phage
585	step-01050.pickle	1050	9	0	0		0	38873	17172	392	0	0.95	376	437	499	7125	9488	2916	455	389		0.734	0.609	0.064	0.007	0.081	0.68	0.999		Without Phage	35K-45K	0.458222	9 - Without Phage
586	step-02100.pickle	2100	9	51	10402		0.05	40004	10952	331	0	0.95	376	423	526	8412	11106	7481	433	340		0.734	0.609	0.064	0.007	0.081	0.68	0.999		With Phage	35K-45K	0.458222	9 - With Phage
587	step-01100.pickle	1100	10	0	0		0	39051	21167	479	0	0.477	377	4378	2205	4185	505	836	3311	1646	339	0.143	0.198	0.13	0.478	0.181	0.157	0.213	0.937	Without Phage	35K-45K	0.2914	10 - Without Phage
588	step-02450.pickle	2450	10	53	15745		0.05	39555	13958	879	0	0.477	377	3025	3507	3908	758	3804	5066	4337	313	0.143	0.198	0.13	0.478	0.181	0.157	0.213	0.937	With Phage	35K-45K	0.2914	10 - With Phage
589	step-01100.pickle	1100	9	0	0		0	39057	29952	5036	0	0.173	378	451	475	376	398	430	541	1398		0.754	0.678	0.998	0.931	0.804	0.554	0.24		Without Phage	35K-45K	0.570222	9 - Without Phage
590	step-02650.pickle	2650	9	103	26727		0.05	39149	23022	8497	0	0.173	378	379	440	313	340	424	826	4908		0.754	0.678	0.998	0.931	0.804	0.554	0.24		With Phage	35K-45K	0.570222	9 - With Phage
591	step-01050.pickle	1050	3	0	0		0	39305	35653	2422	0	0.318	379	1230								0.827								Without Phage	35K-45K	0.381667	3 - Without Phage
592	step-02100.pickle	2100	3	205	32117		0.05	39051	32074	5861	0	0.318	379	1116								0.827								With Phage	35K-45K	0.381667	3 - With Phage
593	step-01050.pickle	1050	7	0	0		0	38684	28770	575	0	0.724	37	4496	2973	548	573	749				0.114	0.097	0.784	0.717	0.514				Without Phage	35K-45K	0.421429	7 - Without Phage
594	step-02300.pickle	2300	7	120	18349		0.05	39221	17829	595	0	0.724	37	8704	9748	507	596	1242				0.114	0.097	0.784	0.717	0.514				With Phage	35K-45K	0.421429	7 - With Phage
595	step-01000.pickle	1000	3	0	0		0	37402	24455	1351	0	0.623	380	11596								0.051								Without Phage	35K-45K	0.224667	3 - Without Phage
596	step-02000.pickle	2000	3	283	21232		0.05	39019	21834	1392	0	0.623	380	15793								0.051								With Phage	35K-45K	0.224667	3 - With Phage
597	step-01100.pickle	1100	10	0	0		0	39227	18499	354	0	0.932	381	368	7117	1633	5193	381	493	1137	4052	0.827	0.116	0.196	0.086	0.742	0.522	0.201	0.107	Without Phage	35K-45K	0.3729	10 - Without Phage
598	step-02400.pickle	2400	10	50	11866		0.05	39353	9995	322	0	0.932	381	321	6109	3177	9047	385	727	2236	7034	0.827	0.116	0.196	0.086	0.742	0.522	0.201	0.107	With Phage	35K-45K	0.3729	10 - With Phage
599	step-01000.pickle	1000	2	0	0		0	39337	31455	7882	0	0.067	382																	Without Phage	35K-45K	0.0335	2 - Without Phage
600	step-02000.pickle	2000	2	15172	20574		0.05	38752	20965	17787	0	0.067	382																	With Phage	35K-45K	0.0335	2 - With Phage
601	step-01050.pickle	1050	7	0	0		0	38981	22652	1163	0	0.251	383	11053	667	2094	517	835				0.039	0.495	0.225	0.854	0.376				Without Phage	35K-45K	0.32	7 - Without Phage
602	step-02350.pickle	2350	7	126	17463		0.05	39080	15240	3796	0	0.251	383	12537	1131	4294	402	1680				0.039	0.495	0.225	0.854	0.376				With Phage	35K-45K	0.32	7 - With Phage
603	step-01000.pickle	1000	2	0	0		0	38623	35810	2813	0	0.337	384																	Without Phage	35K-45K	0.1685	2 - Without Phage
604	step-02000.pickle	2000	2	2255	31667		0.05	39341	33617	5724	0	0.337	384																	With Phage	35K-45K	0.1685	2 - With Phage
605	step-01050.pickle	1050	6	0	0		0	38175	31368	821	0	0.43	385	3600	1023	638	725					0.17	0.438	0.771	0.649					Without Phage	35K-45K	0.409667	6 - Without Phage
606	step-02300.pickle	2300	6	167	24081		0.05	39208	23596	2392	0	0.43	385	10149	1876	526	669					0.17	0.438	0.771	0.649					With Phage	35K-45K	0.409667	6 - With Phage
607	step-01050.pickle	1050	8	0	0		0	37887	24572	2511	0	0.16	386	463	1737	460	686	5996	1462			0.826	0.241	0.83	0.423	0.086	0.251			Without Phage	35K-45K	0.352125	8 - Without Phage
608	step-02450.pickle	2450	8	99	16107		0.05	38915	13620	5664	0	0.16	386	371	4235	403	1315	10858	2449			0.826	0.241	0.83	0.423	0.086	0.251			With Phage	35K-45K	0.352125	8 - With Phage
609	step-01000.pickle	1000	2	0	0		0	37812	35968	1844	0	0.815	387																	Without Phage	35K-45K	0.4075	2 - Without Phage
610	step-02000.pickle	2000	2	407	33431		0.05	39268	37637	1631	0	0.815	387																	With Phage	35K-45K	0.4075	2 - With Phage
611	step-01100.pickle	1100	10	0	0		0	39816	26446	353	0	0.919	388	390	397	7243	949	1537	386	1691	424	0.759	0.74	0.081	0.295	0.27	0.77	0.147	0.676	Without Phage	35K-45K	0.4657	10 - Without Phage
612	step-02450.pickle	2450	10	50	15690		0.05	39120	13226	324	0	0.919	388	411	415	12479	2980	3280	391	5160	454	0.759	0.74	0.081	0.295	0.27	0.77	0.147	0.676	With Phage	35K-45K	0.4657	10 - With Phage
613	step-01000.pickle	1000	5	0	0		0	37381	19901	869	0	0.565	389	1250	14653	708						0.295	0.014	0.822						Without Phage	35K-45K	0.3392	5 - Without Phage
614	step-02100.pickle	2100	5	105	18806		0.05	39297	18120	1131	0	0.565	389	3535	15838	673						0.295	0.014	0.822						With Phage	35K-45K	0.3392	5 - With Phage
615	step-01050.pickle	1050	7	0	0		0	37370	31634	2302	0	0.243	38	620	683	554	530	1047				0.607	0.575	0.766	0.823	0.344				Without Phage	35K-45K	0.479714	7 - Without Phage
616	step-02400.pickle	2400	7	110	27508		0.05	39662	27287	6810	0	0.243	38	827	882	536	488	2832				0.607	0.575	0.766	0.823	0.344				With Phage	35K-45K	0.479714	7 - With Phage
617	step-01000.pickle	1000	2	0	0		0	38197	36254	1943	0	0.707	390																	Without Phage	35K-45K	0.3535	2 - Without Phage
618	step-01950.pickle	1950	2	304	33916		0.05	39300	37380	1920	0	0.707	390																	With Phage	35K-45K	0.3535	2 - With Phage
619	step-01050.pickle	1050	7	0	0		0	39126	20932	539	0	0.775	391	690	1021	14612	521	811				0.527	0.336	0.025	0.834	0.426				Without Phage	35K-45K	0.417571	7 - Without Phage
620	step-02250.pickle	2250	7	93	19538		0.05	39638	18720	530	0	0.775	391	971	2440	14849	489	1639				0.527	0.336	0.025	0.834	0.426				With Phage	35K-45K	0.417571	7 - With Phage
621	step-01100.pickle	1100	5	0	0		0	39920	35347	1304	0	0.397	392	1350	1059	860						0.493	0.564	0.647						Without Phage	35K-45K	0.4202	5 - Without Phage
622	step-02300.pickle	2300	5	266	32511		0.05	39318	32265	3114	0	0.397	392	1732	1279	928						0.493	0.564	0.647						With Phage	35K-45K	0.4202	5 - With Phage
623	step-01050.pickle	1050	5	0	0		0	38899	30732	733	0	0.824	393	751	5592	1091						0.806	0.096	0.404						Without Phage	35K-45K	0.426	5 - Without Phage
624	step-02150.pickle	2150	5	186	24664		0.05	39035	24879	617	0	0.824	393	682	10790	2067						0.806	0.096	0.404						With Phage	35K-45K	0.426	5 - With Phage
625	step-01050.pickle	1050	4	0	0		0	38858	35868	920	0	0.869	394	1073	997							0.719	0.765							Without Phage	35K-45K	0.58825	4 - Without Phage
626	step-02100.pickle	2100	4	133	35029		0.05	39389	36600	836	0	0.869	394	1000	953							0.719	0.765							With Phage	35K-45K	0.58825	4 - With Phage
627	step-01050.pickle	1050	9	0	0		0	39389	15840	416	0	0.771	395	487	3044	470	914	12975	4686	557		0.569	0.105	0.605	0.211	0.019	0.057	0.439		Without Phage	35K-45K	0.308444	9 - Without Phage
628	step-02200.pickle	2200	9	72	13564		0.05	38776	12389	370	0	0.771	395	691	5146	506	3471	7987	7144	1072		0.569	0.105	0.605	0.211	0.019	0.057	0.439		With Phage	35K-45K	0.308444	9 - With Phage
629	step-01100.pickle	1100	8	0	0		0	39963	34759	910	0	0.406	396	679	1250	604	891	431	439			0.468	0.309	0.544	0.432	0.981	0.954			Without Phage	35K-45K	0.51175	8 - Without Phage
630	step-02350.pickle	2350	8	97	31260		0.05	38968	30359	1359	0	0.406	396	1050	3441	714	1343	351	351			0.468	0.309	0.544	0.432	0.981	0.954			With Phage	35K-45K	0.51175	8 - With Phage
631	step-01050.pickle	1050	6	0	0		0	37729	32544	578	0	0.979	397	1717	1558	730	602					0.329	0.307	0.627	0.839					Without Phage	35K-45K	0.5135	6 - Without Phage
632	step-02200.pickle	2200	6	132	29013		0.05	39379	30061	500	0	0.979	397	3881	3660	770	507					0.329	0.307	0.627	0.839					With Phage	35K-45K	0.5135	6 - With Phage
633	step-01100.pickle	1100	8	0	0		0	38589	30136	529	0	0.71	398	4225	1532	469	531	497	670			0.179	0.315	0.86	0.693	0.732	0.487			Without Phage	35K-45K	0.497	8 - Without Phage
634	step-02250.pickle	2250	8	73	26718		0.05	39110	26414	493	0	0.71	398	7151	2367	394	549	470	1272			0.179	0.315	0.86	0.693	0.732	0.487			With Phage	35K-45K	0.497	8 - With Phage
635	step-01050.pickle	1050	6	0	0		0	38814	28035	1216	0	0.238	399	674	7131	601	1157					0.688	0.069	0.842	0.318					Without Phage	35K-45K	0.359167	6 - Without Phage
636	step-02300.pickle	2300	6	115	19928		0.05	39833	18006	5030	0	0.238	399	644	12185	531	3437					0.688	0.069	0.842	0.318					With Phage	35K-45K	0.359167	6 - With Phage
637	step-01100.pickle	1100	10	0	0		0	39804	33243	381	0	0.815	39	1131	660	390	356	365	925	590	1763	0.249	0.434	0.746	0.937	0.88	0.339	0.44	0.176	Without Phage	35K-45K	0.5016	10 - Without Phage
638	step-02700.pickle	2700	10	75	25852		0.05	39281	22075	354	0	0.815	39	3514	1268	418	277	316	2044	1382	7633	0.249	0.434	0.746	0.937	0.88	0.339	0.44	0.176	With Phage	35K-45K	0.5016	10 - With Phage
639	step-01000.pickle	1000	2	0	0		0	39636	27696	11940	0	0.046	3																	Without Phage	35K-45K	0.023	2 - Without Phage
640	step-02000.pickle	2000	2	14457	21984		0.05	38984	22783	16201	0	0.046	3																	With Phage	35K-45K	0.023	2 - With Phage
641	step-01000.pickle	1000	2	0	0		0	38935	36824	2111	0	0.568	400																	Without Phage	35K-45K	0.284	2 - Without Phage
642	step-02000.pickle	2000	2	540	34077		0.05	39127	36753	2374	0	0.568	400																	With Phage	35K-45K	0.284	2 - With Phage
643	step-01050.pickle	1050	4	0	0		0	39468	28247	2094	0	0.279	401	1089	8038							0.528	0.11							Without Phage	35K-45K	0.22925	4 - Without Phage
644	step-02250.pickle	2250	4	454	24563		0.05	39127	21813	5077	0	0.279	401	1640	10597							0.528	0.11							With Phage	35K-45K	0.22925	4 - With Phage
645	step-01000.pickle	1000	3	0	0		0	38126	32406	1305	0	0.681	402	4415								0.117								Without Phage	35K-45K	0.266	3 - Without Phage
646	step-02100.pickle	2100	3	277	25621		0.05	39558	25773	1271	0	0.681	402	12514								0.117								With Phage	35K-45K	0.266	3 - With Phage
647	step-01050.pickle	1050	7	0	0		0	38823	23884	716	0	0.427	403	8077	1183	631	3725	607				0.062	0.258	0.499	0.128	0.583				Without Phage	35K-45K	0.279571	7 - Without Phage
648	step-02400.pickle	2400	7	276	16731		0.05	39586	15084	1528	0	0.427	403	10116	3496	895	7643	824				0.062	0.258	0.499	0.128	0.583				With Phage	35K-45K	0.279571	7 - With Phage
649	step-01050.pickle	1050	6	0	0		0	38373	29780	604	0	0.849	404	985	1961	4378	665					0.411	0.233	0.123	0.715					Without Phage	35K-45K	0.3885	6 - Without Phage
650	step-02450.pickle	2450	6	108	19087		0.05	39285	16744	510	0	0.849	404	2412	6204	12791	624					0.411	0.233	0.123	0.715					With Phage	35K-45K	0.3885	6 - With Phage
651	step-01050.pickle	1050	5	0	0		0	37713	33720	742	0	0.85	405	1464	791	996						0.413	0.762	0.586						Without Phage	35K-45K	0.5222	5 - Without Phage
652	step-02200.pickle	2200	5	159	32087		0.05	38703	33176	664	0	0.85	405	2871	723	1269						0.413	0.762	0.586						With Phage	35K-45K	0.5222	5 - With Phage
653	step-01000.pickle	1000	3	0	0		0	37487	34474	1309	0	0.708	406	1704								0.478								Without Phage	35K-45K	0.395333	3 - Without Phage
654	step-02100.pickle	2100	3	292	34535		0.05	39706	35520	1326	0	0.708	406	2860								0.478								With Phage	35K-45K	0.395333	3 - With Phage
655	step-01000.pickle	1000	3	0	0		0	37688	25601	1370	0	0.583	407	10717								0.066								Without Phage	35K-45K	0.216333	3 - Without Phage
656	step-02100.pickle	2100	3	398	24464		0.05	39508	23860	1485	0	0.583	407	14163								0.066								With Phage	35K-45K	0.216333	3 - With Phage
657	step-01150.pickle	1150	10	0	0		0	38594	20069	353	0	0.899	408	458	381	539	466	4432	359	3760	7777	0.603	0.831	0.5	0.527	0.212	0.859	0.188	0.151	Without Phage	35K-45K	0.477	10 - Without Phage
658	step-02650.pickle	2650	10	76	24390		0.05	39086	20155	319	0	0.899	408	539	364	1032	707	4147	324	6052	5447	0.603	0.831	0.5	0.527	0.212	0.859	0.188	0.151	With Phage	35K-45K	0.477	10 - With Phage
659	step-01000.pickle	1000	2	0	0		0	38119	36256	1863	0	0.806	409																	Without Phage	35K-45K	0.403	2 - Without Phage
660	step-01950.pickle	1950	2	377	32678		0.05	38039	36405	1634	0	0.806	409																	With Phage	35K-45K	0.403	2 - With Phage
661	step-01000.pickle	1000	5	0	0		0	37490	23340	914	0	0.522	40	1017	1207	11012						0.409	0.341	0.009						Without Phage	35K-45K	0.2562	5 - Without Phage
662	step-02050.pickle	2050	5	273	15334		0.05	39478	16193	1061	0	0.522	40	1751	1812	18661						0.409	0.341	0.009						With Phage	35K-45K	0.2562	5 - With Phage
663	step-01050.pickle	1050	7	0	0		0	37736	33454	501	0	0.936	410	520	596	792	502	1371				0.869	0.708	0.511	0.975	0.307				Without Phage	35K-45K	0.615143	7 - Without Phage
664	step-02300.pickle	2300	7	93	33501		0.05	39596	32624	457	0	0.936	410	463	612	1192	431	3817				0.869	0.708	0.511	0.975	0.307				With Phage	35K-45K	0.615143	7 - With Phage
665	step-01050.pickle	1050	5	0	0		0	38051	34783	752	0	0.81	411	985	741	790						0.566	0.867	0.778						Without Phage	35K-45K	0.6042	5 - Without Phage
666	step-02100.pickle	2100	5	120	33980		0.05	38906	35529	694	0	0.81	411	1259	655	769						0.566	0.867	0.778						With Phage	35K-45K	0.6042	5 - With Phage
667	step-01100.pickle	1100	9	0	0		0	38981	27256	3086	0	0.191	412	473	4221	392	463	380	1544	1166		0.691	0.174	0.975	0.682	0.948	0.26	0.199		Without Phage	35K-45K	0.457778	9 - Without Phage
668	step-02500.pickle	2500	9	61	20757		0.05	39813	17937	4168	0	0.191	412	484	8074	342	509	334	2783	5182		0.691	0.174	0.975	0.682	0.948	0.26	0.199		With Phage	35K-45K	0.457778	9 - With Phage
669	step-01100.pickle	1100	8	0	0		0	38834	13972	682	0	0.406	413	488	844	665	17764	3864	555			0.733	0.381	0.44	0.081	0.134	0.563			Without Phage	35K-45K	0.34225	8 - Without Phage
670	step-02400.pickle	2400	8	116	19999		0.05	39606	17415	1633	0	0.406	413	475	1188	1299	8340	8485	771			0.733	0.381	0.44	0.081	0.134	0.563			With Phage	35K-45K	0.34225	8 - With Phage
671	step-01050.pickle	1050	7	0	0		0	37466	23107	1053	0	0.281	414	1052	10157	912	541	644				0.314	0.086	0.388	0.744	0.565				Without Phage	35K-45K	0.339714	7 - Without Phage
672	step-02500.pickle	2500	7	139	24935		0.05	39837	21562	3159	0	0.281	414	3417	8636	1814	521	728				0.314	0.086	0.388	0.744	0.565				With Phage	35K-45K	0.339714	7 - With Phage
673	step-01050.pickle	1050	4	0	0		0	39696	36167	1337	0	0.467	415	1137	1055							0.601	0.627							Without Phage	35K-45K	0.42375	4 - Without Phage
674	step-02100.pickle	2100	4	277	32650		0.05	39089	34720	1892	0	0.467	415	1276	1201							0.601	0.627							With Phage	35K-45K	0.42375	4 - With Phage
675	step-01050.pickle	1050	5	0	0		0	38408	32051	3751	0	0.151	416	878	710	1018						0.661	0.899	0.436						Without Phage	35K-45K	0.4294	5 - Without Phage
676	step-02150.pickle	2150	5	127	25088		0.05	38618	24212	11126	0	0.151	416	856	614	1810						0.661	0.899	0.436						With Phage	35K-45K	0.4294	5 - With Phage
677	step-01050.pickle	1050	7	0	0		0	38544	29414	1234	0	0.229	417	479	493	5129	1147	648				0.968	0.956	0.087	0.245	0.576				Without Phage	35K-45K	0.437286	7 - Without Phage
678	step-02300.pickle	2300	7	118	22750		0.05	39267	20995	3570	0	0.229	417	389	410	8420	4583	900				0.968	0.956	0.087	0.245	0.576				With Phage	35K-45K	0.437286	7 - With Phage
679	step-01050.pickle	1050	4	0	0		0	39624	35993	1366	0	0.424	418	1410	855							0.386	0.981							Without Phage	35K-45K	0.44775	4 - Without Phage
680	step-02100.pickle	2100	4	146	32112		0.05	39904	33488	2862	0	0.424	418	2803	751							0.386	0.981							With Phage	35K-45K	0.44775	4 - With Phage
681	step-01050.pickle	1050	4	0	0		0	38911	34936	2009	0	0.31	419	959	1007							0.768	0.689							Without Phage	35K-45K	0.44175	4 - Without Phage
682	step-02100.pickle	2100	4	134	30218		0.05	38809	30268	6445	0	0.31	419	1015	1081							0.768	0.689							With Phage	35K-45K	0.44175	4 - With Phage
683	step-01000.pickle	1000	2	0	0		0	38558	35681	2877	0	0.343	41																	Without Phage	35K-45K	0.1715	2 - Without Phage
684	step-02000.pickle	2000	2	2030	31939		0.05	39040	33514	5526	0	0.343	41																	With Phage	35K-45K	0.1715	2 - With Phage
685	step-01050.pickle	1050	6	0	0		0	38828	27105	6427	0	0.083	420	911	604	603	3178					0.362	0.825	0.874	0.105					Without Phage	35K-45K	0.374833	6 - Without Phage
686	step-02100.pickle	2100	6	81	18594		0.05	39447	18248	10429	0	0.083	420	2173	572	544	7481					0.362	0.825	0.874	0.105					With Phage	35K-45K	0.374833	6 - With Phage
687	step-01050.pickle	1050	6	0	0		0	37651	32378	885	0	0.513	421	1086	1902	633	767					0.443	0.323	0.787	0.603					Without Phage	35K-45K	0.444833	6 - Without Phage
688	step-02300.pickle	2300	6	131	30112		0.05	38852	29810	1611	0	0.513	421	2366	3614	568	883					0.443	0.323	0.787	0.603					With Phage	35K-45K	0.444833	6 - With Phage
689	step-01050.pickle	1050	8	0	0		0	39401	19930	454	0	0.896	422	523	987	564	497	15823	623			0.675	0.241	0.635	0.709	0.003	0.512			Without Phage	35K-45K	0.458875	8 - Without Phage
690	step-02100.pickle	2100	8	67	20960		0.05	39527	21845	386	0	0.896	422	480	3837	603	514	11121	741			0.675	0.241	0.635	0.709	0.003	0.512			With Phage	35K-45K	0.458875	8 - With Phage
691	step-01000.pickle	1000	3	0	0		0	37578	34324	1758	0	0.426	423	1496								0.595								Without Phage	35K-45K	0.340333	3 - Without Phage
692	step-02050.pickle	2050	3	371	32755		0.05	39663	34746	3218	0	0.426	423	1699								0.595								With Phage	35K-45K	0.340333	3 - With Phage
693	step-01000.pickle	1000	2	0	0		0	38841	33411	5430	0	0.124	424																	Without Phage	35K-45K	0.062	2 - Without Phage
694	step-02000.pickle	2000	2	9434	25073		0.05	39638	26548	13090	0	0.124	424																	With Phage	35K-45K	0.062	2 - With Phage
695	step-01050.pickle	1050	4	0	0		0	39300	35192	878	0	0.945	425	1398	1832							0.423	0.31							Without Phage	35K-45K	0.4195	4 - Without Phage
696	step-02200.pickle	2200	4	166	31958		0.05	39217	30424	744	0	0.945	425	2845	5204							0.423	0.31							With Phage	35K-45K	0.4195	4 - With Phage
697	step-01050.pickle	1050	10	0	0		0	38493	11844	750	0	0.312	426	1505	369	1118	361	19064	2333	780	369	0.204	0.801	0.166	0.848	0	0.231	0.343	0.838	Without Phage	35K-45K	0.3743	10 - Without Phage
698	step-02200.pickle	2200	10	41	12397		0.05	39890	12037	1773	0	0.312	426	2725	343	3199	343	14874	2413	1846	337	0.204	0.801	0.166	0.848	0	0.231	0.343	0.838	With Phage	35K-45K	0.3743	10 - With Phage
699	step-01100.pickle	1100	7	0	0		0	39543	31691	681	0	0.666	427	3972	772	1373	525	529				0.171	0.514	0.324	0.884	0.789				Without Phage	35K-45K	0.478286	7 - Without Phage
700	step-02300.pickle	2300	7	117	27873		0.05	39287	26192	669	0	0.666	427	7543	872	3120	418	473				0.171	0.514	0.324	0.884	0.789				With Phage	35K-45K	0.478286	7 - With Phage
701	step-01000.pickle	1000	2	0	0		0	37878	35741	2137	0	0.586	428																	Without Phage	35K-45K	0.293	2 - Without Phage
702	step-02000.pickle	2000	2	457	34802		0.05	39862	37514	2348	0	0.586	428																	With Phage	35K-45K	0.293	2 - With Phage
703	step-01000.pickle	1000	2	0	0		0	38441	36067	2374	0	0.469	429																	Without Phage	35K-45K	0.2345	2 - Without Phage
704	step-02100.pickle	2100	2	1063	36610		0.05	39573	36007	3566	0	0.469	429																	With Phage	35K-45K	0.2345	2 - With Phage
705	step-01050.pickle	1050	4	0	0		0	39118	34638	998	0	0.716	42	2556	926							0.241	0.814							Without Phage	35K-45K	0.44275	4 - Without Phage
706	step-02100.pickle	2100	4	179	31674		0.05	38608	30253	927	0	0.716	42	6589	839							0.241	0.814							With Phage	35K-45K	0.44275	4 - With Phage
707	step-01050.pickle	1050	9	0	0		0	37999	21391	393	0	0.94	430	395	421	7437	1502	509	5266	685		0.852	0.744	0.027	0.147	0.564	0.122	0.382		Without Phage	35K-45K	0.419778	9 - Without Phage
708	step-02200.pickle	2200	9	98	16669		0.05	39633	16380	328	0	0.94	430	330	436	11511	4013	517	5177	941		0.852	0.744	0.027	0.147	0.564	0.122	0.382		With Phage	35K-45K	0.419778	9 - With Phage
709	step-01050.pickle	1050	5	0	0		0	38827	25158	1047	0	0.452	431	739	5796	6087						0.807	0.076	0.1						Without Phage	35K-45K	0.287	5 - Without Phage
710	step-02200.pickle	2200	5	104	13368		0.05	39930	13061	1641	0	0.452	431	697	12940	11591						0.807	0.076	0.1						With Phage	35K-45K	0.287	5 - With Phage
711	step-01000.pickle	1000	2	0	0		0	38264	36524	1740	0	0.978	432																	Without Phage	35K-45K	0.489	2 - Without Phage
712	step-01950.pickle	1950	2	346	33605		0.05	38683	37239	1444	0	0.978	432																	With Phage	35K-45K	0.489	2 - With Phage
713	step-01100.pickle	1100	9	0	0		0	39329	26731	1393	0	0.251	433	424	5367	608	3381	475	546	404		0.758	0.122	0.486	0.204	0.582	0.52	0.831		Without Phage	35K-45K	0.417111	9 - Without Phage
714	step-02400.pickle	2400	9	88	20431		0.05	39267	19791	5291	0	0.251	433	400	6037	1028	4844	591	916	369		0.758	0.122	0.486	0.204	0.582	0.52	0.831		With Phage	35K-45K	0.417111	9 - With Phage
715	step-01100.pickle	1100	7	0	0		0	39699	28137	508	0	0.873	434	496	3167	668	542	6181				0.984	0.192	0.579	0.781	0.132				Without Phage	35K-45K	0.505857	7 - Without Phage
716	step-02200.pickle	2200	7	85	20791		0.05	39169	21357	434	0	0.873	434	436	5441	885	505	10111				0.984	0.192	0.579	0.781	0.132				With Phage	35K-45K	0.505857	7 - With Phage
717	step-01000.pickle	1000	3	0	0		0	38823	20349	16626	0	0.024	435	1848								0.359								Without Phage	35K-45K	0.127667	3 - Without Phage
718	step-02000.pickle	2000	3	1519	19687		0.05	39589	20317	15190	0	0.024	435	4082								0.359								With Phage	35K-45K	0.127667	3 - With Phage
719	step-01050.pickle	1050	9	0	0		0	37480	27648	1197	0	0.281	436	1256	388	526	587	421	888	4569		0.241	0.896	0.53	0.402	0.741	0.332	0.156		Without Phage	35K-45K	0.397667	9 - Without Phage
720	step-02700.pickle	2700	9	64	18691		0.05	39301	16731	2580	0	0.281	436	4655	340	849	1454	494	3772	8426		0.241	0.896	0.53	0.402	0.741	0.332	0.156		With Phage	35K-45K	0.397667	9 - With Phage
721	step-01000.pickle	1000	2	0	0		0	38801	36617	2184	0	0.537	437																	Without Phage	35K-45K	0.2685	2 - Without Phage
722	step-02050.pickle	2050	2	682	35727		0.05	39865	37142	2723	0	0.537	437																	With Phage	35K-45K	0.2685	2 - With Phage
723	step-01050.pickle	1050	3	0	0		0	40030	36614	1388	0	0.606	438	2028								0.349								Without Phage	35K-45K	0.318333	3 - Without Phage
724	step-02050.pickle	2050	3	422	29927		0.05	39869	33893	1665	0	0.606	438	4311								0.349								With Phage	35K-45K	0.318333	3 - With Phage
725	step-01050.pickle	1050	7	0	0		0	37489	33343	673	0	0.612	439	495	495	904	508	1071				0.993	0.97	0.451	0.907	0.371				Without Phage	35K-45K	0.614857	7 - Without Phage
726	step-02300.pickle	2300	7	103	34519		0.05	39468	33462	728	0	0.612	439	413	428	1744	421	2272				0.993	0.97	0.451	0.907	0.371				With Phage	35K-45K	0.614857	7 - With Phage
727	step-01100.pickle	1100	10	0	0		0	37895	19550	375	0	0.862	43	12155	665	408	468	375	412	3089	398	0.107	0.339	0.719	0.6	0.786	0.734	0.144	0.789	Without Phage	35K-45K	0.508	10 - Without Phage
728	step-02400.pickle	2400	10	42	21383		0.05	39806	19278	388	0	0.862	43	9020	1959	461	640	349	411	6914	386	0.107	0.339	0.719	0.6	0.786	0.734	0.144	0.789	With Phage	35K-45K	0.508	10 - With Phage
729	step-01050.pickle	1050	4	0	0		0	38808	32095	874	0	0.962	440	4899	940							0.167	0.804							Without Phage	35K-45K	0.48325	4 - Without Phage
730	step-02200.pickle	2200	4	178	27396		0.05	38431	25045	756	0	0.962	440	11759	871							0.167	0.804							With Phage	35K-45K	0.48325	4 - With Phage
731	step-01000.pickle	1000	3	0	0		0	37886	26824	9827	0	0.052	441	1235								0.789								Without Phage	35K-45K	0.280333	3 - Without Phage
732	step-02050.pickle	2050	3	216	21260		0.05	39491	22064	16328	0	0.052	441	1099								0.789								With Phage	35K-45K	0.280333	3 - With Phage
733	step-01000.pickle	1000	6	0	0		0	37599	17496	8859	0	0.013	442	7501	2359	599	785					0.041	0.124	0.887	0.446					Without Phage	35K-45K	0.251833	6 - Without Phage
734	step-02100.pickle	2100	6	108	12111		0.05	39249	12068	10647	0	0.013	442	8533	6315	505	1181					0.041	0.124	0.887	0.446					With Phage	35K-45K	0.251833	6 - With Phage
735	step-01100.pickle	1100	7	0	0		0	39773	30713	2669	0	0.215	443	502	493	711	3394	1291				0.958	0.987	0.568	0.153	0.33				Without Phage	35K-45K	0.458714	7 - Without Phage
736	step-02500.pickle	2500	7	90	21534		0.05	38828	18775	6175	0	0.215	443	441	409	799	8898	3331				0.958	0.987	0.568	0.153	0.33				With Phage	35K-45K	0.458714	7 - With Phage
737	step-01050.pickle	1050	9	0	0		0	37419	21062	700	0	0.372	444	1054	1370	1934	504	9686	387	722		0.177	0.287	0.223	0.56	0.059	0.98	0.396		Without Phage	35K-45K	0.339333	9 - Without Phage
738	step-02450.pickle	2450	9	62	15924		0.05	38707	13560	2189	0	0.372	444	4738	2450	2874	691	10809	328	1068		0.177	0.287	0.223	0.56	0.059	0.98	0.396		With Phage	35K-45K	0.339333	9 - With Phage
739	step-01050.pickle	1050	6	0	0		0	38844	27269	740	0	0.616	445	655	900	8597	683					0.711	0.42	0.079	0.669					Without Phage	35K-45K	0.415833	6 - Without Phage
740	step-02200.pickle	2200	6	142	19809		0.05	38855	19500	802	0	0.616	445	653	1689	15520	691					0.711	0.42	0.079	0.669					With Phage	35K-45K	0.415833	6 - With Phage
741	step-01000.pickle	1000	2	0	0		0	38377	35397	2980	0	0.312	446																	Without Phage	35K-45K	0.156	2 - Without Phage
742	step-02100.pickle	2100	2	3426	32161		0.05	39737	32599	7138	0	0.312	446																	With Phage	35K-45K	0.156	2 - With Phage
743	step-01050.pickle	1050	4	0	0		0	39663	35067	1737	0	0.321	447	1630	1229							0.376	0.477							Without Phage	35K-45K	0.2935	4 - Without Phage
744	step-02150.pickle	2150	4	594	30103		0.05	39586	29924	4471	0	0.321	447	3308	1883							0.376	0.477							With Phage	35K-45K	0.2935	4 - With Phage
745	step-01050.pickle	1050	4	0	0		0	39141	32629	4211	0	0.121	448	1417	884							0.423	0.98							Without Phage	35K-45K	0.381	4 - Without Phage
746	step-02200.pickle	2200	4	144	22157		0.05	39954	22106	14641	0	0.121	448	2445	762							0.423	0.98							With Phage	35K-45K	0.381	4 - With Phage
747	step-01050.pickle	1050	6	0	0		0	39189	18997	15585	0	0.012	449	2168	614	634	1191					0.181	0.836	0.73	0.287					Without Phage	35K-45K	0.341	6 - Without Phage
748	step-02100.pickle	2100	6	115	15385		0.05	39904	15706	15797	0	0.012	449	4426	528	554	2893					0.181	0.836	0.73	0.287					With Phage	35K-45K	0.341	6 - With Phage
749	step-01050.pickle	1050	4	0	0		0	39981	35238	1987	0	0.263	44	1019	1737							0.67	0.3							Without Phage	35K-45K	0.30825	4 - Without Phage
750	step-02150.pickle	2150	4	209	29208		0.05	39741	29074	5629	0	0.263	44	1013	4025							0.67	0.3							With Phage	35K-45K	0.30825	4 - With Phage
751	step-01100.pickle	1100	6	0	0		0	38812	34547	673	0	0.771	450	577	867	910	1238					0.969	0.61	0.54	0.449					Without Phage	35K-45K	0.5565	6 - Without Phage
752	step-02250.pickle	2250	6	116	32431		0.05	38228	33161	667	0	0.771	450	496	803	1206	1895					0.969	0.61	0.54	0.449					With Phage	35K-45K	0.5565	6 - With Phage
753	step-01000.pickle	1000	2	0	0		0	38870	24745	14125	0	0.061	451																	Without Phage	35K-45K	0.0305	2 - Without Phage
754	step-01950.pickle	1950	2	13295	21818		0.05	38858	22847	16011	0	0.061	451																	With Phage	35K-45K	0.0305	2 - With Phage
755	step-01050.pickle	1050	5	0	0		0	39666	21923	692	0	0.965	452	1403	5518	10130						0.236	0.077	0.033						Without Phage	35K-45K	0.2622	5 - Without Phage
756	step-02100.pickle	2100	5	129	14639		0.05	38836	14270	576	0	0.965	452	3969	8368	11653						0.236	0.077	0.033						With Phage	35K-45K	0.2622	5 - With Phage
757	step-01050.pickle	1050	5	0	0		0	38028	33349	1571	0	0.371	453	1259	803	1046						0.454	0.751	0.501						Without Phage	35K-45K	0.4154	5 - Without Phage
758	step-02250.pickle	2250	5	210	32055		0.05	39555	32441	2884	0	0.371	453	2231	667	1332						0.454	0.751	0.501						With Phage	35K-45K	0.4154	5 - With Phage
759	step-01050.pickle	1050	4	0	0		0	39396	34242	2353	0	0.218	454	888	1913							0.923	0.266							Without Phage	35K-45K	0.35175	4 - Without Phage
760	step-02250.pickle	2250	4	160	26691		0.05	39561	25946	6874	0	0.218	454	771	5970							0.923	0.266							With Phage	35K-45K	0.35175	4 - With Phage
761	step-01050.pickle	1050	5	0	0		0	39419	32184	772	0	0.732	455	928	4182	1353						0.51	0.17	0.328						Without Phage	35K-45K	0.348	5 - Without Phage
762	step-02150.pickle	2150	5	129	26475		0.05	39528	27176	793	0	0.732	455	1486	7084	2989						0.51	0.17	0.328						With Phage	35K-45K	0.348	5 - With Phage
763	step-01050.pickle	1050	10	0	0		0	37706	24625	627	0	0.343	456	403	370	666	868	573	497	932	8145	0.696	0.818	0.419	0.365	0.395	0.528	0.268	0.071	Without Phage	35K-45K	0.3903	10 - Without Phage
764	step-02750.pickle	2750	10	59	22380		0.05	39123	18041	2106	0	0.343	456	472	359	1256	1903	1596	891	3251	9248	0.696	0.818	0.419	0.365	0.395	0.528	0.268	0.071	With Phage	35K-45K	0.3903	10 - With Phage
765	step-01100.pickle	1100	9	0	0		0	39534	24371	434	0	0.731	457	662	428	1478	612	471	416	10662		0.489	0.754	0.233	0.451	0.662	0.852	0.107		Without Phage	35K-45K	0.475444	9 - Without Phage
766	step-02350.pickle	2350	9	74	24279		0.05	39323	21531	388	0	0.731	457	869	394	4346	1322	492	357	9624		0.489	0.754	0.233	0.451	0.662	0.852	0.107		With Phage	35K-45K	0.475444	9 - With Phage
767	step-01000.pickle	1000	2	0	0		0	38534	34655	3879	0	0.179	458																	Without Phage	35K-45K	0.0895	2 - Without Phage
768	step-02050.pickle	2050	2	7534	27343		0.05	39440	28161	11279	0	0.179	458																	With Phage	35K-45K	0.0895	2 - With Phage
769	step-01100.pickle	1100	8	0	0		0	38587	27045	438	0	0.951	459	456	7815	1028	859	513	433			0.9	0.115	0.379	0.464	0.757	0.974			Without Phage	35K-45K	0.5675	8 - Without Phage
770	step-02500.pickle	2500	8	113	24966		0.05	39919	23330	364	0	0.951	459	378	11202	2310	1458	517	360			0.9	0.115	0.379	0.464	0.757	0.974			With Phage	35K-45K	0.5675	8 - With Phage
771	step-01000.pickle	1000	3	0	0		0	37398	20523	15427	0	0.048	45	1448								0.526								Without Phage	35K-45K	0.191333	3 - Without Phage
772	step-02000.pickle	2000	3	337	22160		0.05	39339	23102	14652	0	0.048	45	1585								0.526								With Phage	35K-45K	0.191333	3 - With Phage
773	step-01050.pickle	1050	4	0	0		0	39769	31965	1158	0	0.474	460	4529	2117							0.14	0.262							Without Phage	35K-45K	0.219	4 - Without Phage
774	step-02300.pickle	2300	4	695	25187		0.05	39641	23523	1852	0	0.474	460	8367	5899							0.14	0.262							With Phage	35K-45K	0.219	4 - With Phage
775	step-01000.pickle	1000	2	0	0		0	39104	31947	7157	0	0.113	461																	Without Phage	35K-45K	0.0565	2 - Without Phage
776	step-02050.pickle	2050	2	9839	26447		0.05	39995	26941	13054	0	0.113	461																	With Phage	35K-45K	0.0565	2 - With Phage
777	step-01100.pickle	1100	9	0	0		0	38359	24566	409	0	0.855	462	9393	486	505	1466	761	386	387		0.119	0.633	0.597	0.241	0.376	0.934	0.985		Without Phage	35K-45K	0.526667	9 - Without Phage
778	step-02350.pickle	2350	9	60	20062		0.05	38872	18575	359	0	0.855	462	11041	589	507	4925	2202	333	341		0.119	0.633	0.597	0.241	0.376	0.934	0.985		With Phage	35K-45K	0.526667	9 - With Phage
779	step-01000.pickle	1000	2	0	0		0	38484	35699	2785	0	0.349	463																	Without Phage	35K-45K	0.1745	2 - Without Phage
780	step-02100.pickle	2100	2	2758	32663		0.05	39077	32990	6087	0	0.349	463																	With Phage	35K-45K	0.1745	2 - With Phage
781	step-01050.pickle	1050	3	0	0		0	39779	36152	1546	0	0.535	464	2081								0.364								Without Phage	35K-45K	0.299667	3 - Without Phage
782	step-02150.pickle	2150	3	606	31216		0.05	39612	32497	2160	0	0.535	464	4955								0.364								With Phage	35K-45K	0.299667	3 - With Phage
783	step-01100.pickle	1100	9	0	0		0	38210	26646	591	0	0.51	465	7192	420	973	406	527	934	521		0.164	0.817	0.37	0.853	0.579	0.302	0.615		Without Phage	35K-45K	0.467778	9 - Without Phage
784	step-02700.pickle	2700	9	59	23969		0.05	39538	20827	1207	0	0.51	465	9324	413	2190	372	1001	3481	723		0.164	0.817	0.37	0.853	0.579	0.302	0.615		With Phage	35K-45K	0.467778	9 - With Phage
785	step-01100.pickle	1100	10	0	0		0	38120	28123	6146	0	0.192	466	475	409	420	486	354	355	772	580	0.566	0.734	0.704	0.573	0.996	0.948	0.346	0.482	Without Phage	35K-45K	0.5541	10 - Without Phage
786	step-02700.pickle	2700	10	75	28851		0.05	39004	25208	7248	0	0.192	466	773	426	372	647	290	284	2822	934	0.566	0.734	0.704	0.573	0.996	0.948	0.346	0.482	With Phage	35K-45K	0.5541	10 - With Phage
787	step-01050.pickle	1050	7	0	0		0	38631	27874	730	0	0.421	467	569	2569	5532	592	765				0.712	0.141	0.101	0.643	0.434				Without Phage	35K-45K	0.350286	7 - Without Phage
788	step-02300.pickle	2300	7	123	23745		0.05	38922	21436	1568	0	0.421	467	499	7246	6027	621	1525				0.712	0.141	0.101	0.643	0.434				With Phage	35K-45K	0.350286	7 - With Phage
789	step-01050.pickle	1050	4	0	0		0	39626	34868	2020	0	0.261	468	1795	943							0.292	0.79							Without Phage	35K-45K	0.33575	4 - Without Phage
790	step-02350.pickle	2350	4	197	30009		0.05	39790	26783	6776	0	0.261	468	5425	806							0.292	0.79							With Phage	35K-45K	0.33575	4 - With Phage
791	step-01050.pickle	1050	7	0	0		0	39194	18444	805	0	0.406	469	1169	3170	14472	508	626				0.327	0.126	0.004	0.895	0.587				Without Phage	35K-45K	0.335	7 - Without Phage
792	step-02150.pickle	2150	7	107	16070		0.05	39671	16183	1295	0	0.406	469	2488	4457	14129	423	696				0.327	0.126	0.004	0.895	0.587				With Phage	35K-45K	0.335	7 - With Phage
793	step-01000.pickle	1000	2	0	0		0	39005	35578	3427	0	0.248	46																	Without Phage	35K-45K	0.124	2 - Without Phage
794	step-02000.pickle	2000	2	4692	28682		0.05	38794	30194	8600	0	0.248	46																	With Phage	35K-45K	0.124	2 - With Phage
795	step-01050.pickle	1050	6	0	0		0	37993	33411	699	0	0.661	470	1175	1353	783	572					0.405	0.352	0.569	0.956					Without Phage	35K-45K	0.4905	6 - Without Phage
796	step-02300.pickle	2300	6	106	31209		0.05	39381	31009	765	0	0.661	470	2307	3666	1131	503					0.405	0.352	0.569	0.956					With Phage	35K-45K	0.4905	6 - With Phage
797	step-01050.pickle	1050	4	0	0		0	38916	35215	1143	0	0.578	471	937	1621							0.815	0.376							Without Phage	35K-45K	0.44225	4 - Without Phage
798	step-02100.pickle	2100	4	179	32737		0.05	39127	33638	1230	0	0.578	471	811	3448							0.815	0.376							With Phage	35K-45K	0.44225	4 - With Phage
799	step-01050.pickle	1050	4	0	0		0	38764	35266	982	0	0.755	472	1030	1486							0.682	0.41							Without Phage	35K-45K	0.46175	4 - Without Phage
800	step-02150.pickle	2150	4	258	33924		0.05	39043	34259	837	0	0.755	472	990	2957							0.682	0.41							With Phage	35K-45K	0.46175	4 - With Phage
801	step-01100.pickle	1100	9	0	0		0	37872	29171	495	0	0.686	473	4927	396	446	429	513	1027	468		0.17	0.966	0.763	0.811	0.619	0.341	0.719		Without Phage	35K-45K	0.563889	9 - Without Phage
802	step-02400.pickle	2400	9	99	26272		0.05	38753	24527	494	0	0.686	473	9000	287	406	422	611	2555	451		0.17	0.966	0.763	0.811	0.619	0.341	0.719		With Phage	35K-45K	0.563889	9 - With Phage
803	step-01050.pickle	1050	6	0	0		0	37513	31459	788	0	0.576	474	595	2980	629	1062					0.905	0.244	0.801	0.38					Without Phage	35K-45K	0.484333	6 - Without Phage
804	step-02250.pickle	2250	6	147	28236		0.05	38961	28421	985	0	0.576	474	484	6209	583	2279					0.905	0.244	0.801	0.38					With Phage	35K-45K	0.484333	6 - With Phage
805	step-01050.pickle	1050	9	0	0		0	37651	16413	512	0	0.572	475	412	645	850	1461	15451	409	1498		0.791	0.351	0.297	0.247	0.026	0.929	0.216		Without Phage	35K-45K	0.381	9 - Without Phage
806	step-02350.pickle	2350	9	58	16308		0.05	39039	14606	511	0	0.572	475	392	1453	2141	3847	11907	341	3841		0.791	0.351	0.297	0.247	0.026	0.929	0.216		With Phage	35K-45K	0.381	9 - With Phage
807	step-01050.pickle	1050	4	0	0		0	39435	34420	1222	0	0.516	476	2402	1391							0.22	0.376							Without Phage	35K-45K	0.278	4 - Without Phage
808	step-02200.pickle	2200	4	504	28959		0.05	39477	27745	1586	0	0.516	476	7321	2825							0.22	0.376							With Phage	35K-45K	0.278	4 - With Phage
809	step-01100.pickle	1100	9	0	0		0	38922	29304	1612	0	0.191	477	799	587	4903	413	445	461	398		0.328	0.528	0.157	0.805	0.725	0.685	0.875		Without Phage	35K-45K	0.477111	9 - Without Phage
810	step-02350.pickle	2350	9	76	21094		0.05	38792	19870	8121	0	0.191	477	1889	849	6506	368	417	442	330		0.328	0.528	0.157	0.805	0.725	0.685	0.875		With Phage	35K-45K	0.477111	9 - With Phage
811	step-01100.pickle	1100	8	0	0		0	39222	24635	1218	0	0.327	478	446	528	520	10961	461	453			0.888	0.659	0.704	0.096	0.842	0.946			Without Phage	35K-45K	0.55775	8 - Without Phage
812	step-02250.pickle	2250	8	88	24764		0.05	38990	24210	2382	0	0.327	478	355	550	486	10259	393	355			0.888	0.659	0.704	0.096	0.842	0.946			With Phage	35K-45K	0.55775	8 - With Phage
813	step-01050.pickle	1050	4	0	0		0	38714	35241	931	0	0.83	479	1128	1414							0.607	0.465							Without Phage	35K-45K	0.4755	4 - Without Phage
814	step-02200.pickle	2200	4	152	34774		0.05	39070	34298	853	0	0.83	479	1312	2607							0.607	0.465							With Phage	35K-45K	0.4755	4 - With Phage
815	step-01050.pickle	1050	3	0	0		0	39855	37255	1439	0	0.625	47	1161								0.968								Without Phage	35K-45K	0.531	3 - Without Phage
816	step-02050.pickle	2050	3	215	34149		0.05	39156	36658	1534	0	0.625	47	964								0.968								With Phage	35K-45K	0.531	3 - With Phage
817	step-01000.pickle	1000	2	0	0		0	38854	33572	5282	0	0.155	480																	Without Phage	35K-45K	0.0775	2 - Without Phage
818	step-02000.pickle	2000	2	8379	25220		0.05	39298	26787	12511	0	0.155	480																	With Phage	35K-45K	0.0775	2 - With Phage
819	step-01050.pickle	1050	7	0	0		0	37362	29325	742	0	0.534	481	3231	637	1784	1044	599				0.171	0.583	0.294	0.386	0.674				Without Phage	35K-45K	0.377429	7 - Without Phage
820	step-02500.pickle	2500	7	166	26937		0.05	39869	22877	1203	0	0.534	481	8516	824	3541	2309	599				0.171	0.583	0.294	0.386	0.674				With Phage	35K-45K	0.377429	7 - With Phage
821	step-01050.pickle	1050	10	0	0		0	37408	20446	367	0	0.809	482	2490	661	713	403	422	11141	371	394	0.138	0.432	0.39	0.702	0.648	0.053	0.877	0.735	Without Phage	35K-45K	0.4784	10 - Without Phage
822	step-02350.pickle	2350	10	57	19117		0.05	39716	17043	331	0	0.809	482	6491	1669	1582	438	459	11029	317	357	0.138	0.432	0.39	0.702	0.648	0.053	0.877	0.735	With Phage	35K-45K	0.4784	10 - With Phage
823	step-01000.pickle	1000	2	0	0		0	38626	33392	5234	0	0.168	483																	Without Phage	35K-45K	0.084	2 - Without Phage
824	step-02050.pickle	2050	2	7463	28050		0.05	38384	27566	10818	0	0.168	483																	With Phage	35K-45K	0.084	2 - With Phage
825	step-01050.pickle	1050	4	0	0		0	38824	35757	1257	0	0.513	484	930	880							0.859	0.975							Without Phage	35K-45K	0.58675	4 - Without Phage
826	step-02150.pickle	2150	4	184	35002		0.05	39741	36366	1861	0	0.513	484	791	723							0.859	0.975							With Phage	35K-45K	0.58675	4 - With Phage
827	step-01050.pickle	1050	10	0	0		0	38927	21647	6186	0	0.048	485	405	366	463	607	906	993	6832	522	0.679	0.8	0.532	0.291	0.257	0.216	0.05	0.44	Without Phage	35K-45K	0.3313	10 - Without Phage
828	step-02250.pickle	2250	10	66	13059		0.05	39228	11916	8802	0	0.048	485	411	338	690	2236	2438	2778	8687	932	0.679	0.8	0.532	0.291	0.257	0.216	0.05	0.44	With Phage	35K-45K	0.3313	10 - With Phage
829	step-01050.pickle	1050	6	0	0		0	37870	32559	1882	0	0.257	486	579	1123	1156	571					0.918	0.395	0.369	0.945					Without Phage	35K-45K	0.480667	6 - Without Phage
830	step-02250.pickle	2250	6	99	29002		0.05	39712	28102	5221	0	0.257	486	502	2837	2542	508					0.918	0.395	0.369	0.945					With Phage	35K-45K	0.480667	6 - With Phage
831	step-01000.pickle	1000	2	0	0		0	37897	36071	1826	0	0.845	487																	Without Phage	35K-45K	0.4225	2 - Without Phage
832	step-02050.pickle	2050	2	337	36511		0.05	39931	38321	1610	0	0.845	487																	With Phage	35K-45K	0.4225	2 - With Phage
833	step-01050.pickle	1050	3	0	0		0	39682	37324	1170	0	0.951	488	1188								0.94								Without Phage	35K-45K	0.630333	3 - Without Phage
834	step-01950.pickle	1950	3	92	32014		0.05	38756	36500	1102	0	0.951	488	1154								0.94								With Phage	35K-45K	0.630333	3 - With Phage
835	step-01050.pickle	1050	4	0	0		0	39490	33639	938	0	0.789	489	1316	3597							0.434	0.166							Without Phage	35K-45K	0.34725	4 - Without Phage
836	step-02150.pickle	2150	4	178	27018		0.05	39991	28014	893	0	0.789	489	2391	8693							0.434	0.166							With Phage	35K-45K	0.34725	4 - With Phage
837	step-01100.pickle	1100	7	0	0		0	38659	29112	1406	0	0.335	48	516	494	985	1031	5115				0.85	0.959	0.404	0.353	0.209				Without Phage	35K-45K	0.444286	7 - Without Phage
838	step-02400.pickle	2400	7	69	25844		0.05	39855	24175	2315	0	0.335	48	495	440	1947	3089	7394				0.85	0.959	0.404	0.353	0.209				With Phage	35K-45K	0.444286	7 - With Phage
839	step-01000.pickle	1000	2	0	0		0	38128	36084	2044	0	0.658	490																	Without Phage	35K-45K	0.329	2 - Without Phage
840	step-02000.pickle	2000	2	498	34090		0.05	39838	37791	2047	0	0.658	490																	With Phage	35K-45K	0.329	2 - With Phage
841	step-01000.pickle	1000	3	0	0		0	37345	32953	2024	0	0.357	491	2368								0.252								Without Phage	35K-45K	0.203	3 - Without Phage
842	step-02150.pickle	2150	3	1798	29921		0.05	39440	28958	3867	0	0.357	491	6615								0.252								With Phage	35K-45K	0.203	3 - With Phage
843	step-01000.pickle	1000	2	0	0		0	39815	23652	16163	0	0.005	492																	Without Phage	35K-45K	0.0025	2 - Without Phage
844	step-01900.pickle	1900	2	16468	17982		0.05	39030	19885	19145	0	0.005	492																	With Phage	35K-45K	0.0025	2 - With Phage
845	step-01000.pickle	1000	2	0	0		0	38485	35757	2728	0	0.351	493																	Without Phage	35K-45K	0.1755	2 - Without Phage
846	step-02050.pickle	2050	2	2190	33593		0.05	39247	34243	5004	0	0.351	493																	With Phage	35K-45K	0.1755	2 - With Phage
847	step-01000.pickle	1000	5	0	0		0	38022	13701	1843	0	0.15	494	871	16966	4641						0.533	0.012	0.066						Without Phage	35K-45K	0.1522	5 - Without Phage
848	step-02050.pickle	2050	5	277	9816		0.05	39215	10128	5330	0	0.15	494	1138	14232	8387						0.533	0.012	0.066						With Phage	35K-45K	0.1522	5 - With Phage
849	step-01000.pickle	1000	3	0	0		0	37582	33950	2421	0	0.247	495	1211								0.821								Without Phage	35K-45K	0.356	3 - Without Phage
850	step-02150.pickle	2150	3	205	29940		0.05	39476	29451	8946	0	0.247	495	1079								0.821								With Phage	35K-45K	0.356	3 - With Phage
851	step-01050.pickle	1050	4	0	0		0	39025	24657	872	0	0.973	496	12336	1160							0.08	0.498							Without Phage	35K-45K	0.38775	4 - Without Phage
852	step-02100.pickle	2100	4	143	21432		0.05	38710	21692	763	0	0.973	496	14356	1899							0.08	0.498							With Phage	35K-45K	0.38775	4 - With Phage
853	step-01050.pickle	1050	5	0	0		0	38217	27499	818	0	0.705	497	8218	946	736						0.095	0.545	0.826						Without Phage	35K-45K	0.4342	5 - Without Phage
854	step-02150.pickle	2150	5	148	22802		0.05	38830	22092	819	0	0.705	497	13998	1263	658						0.095	0.545	0.826						With Phage	35K-45K	0.4342	5 - With Phage
855	step-01050.pickle	1050	5	0	0		0	38837	30239	5859	0	0.149	498	894	1132	713						0.569	0.348	0.916						Without Phage	35K-45K	0.3964	5 - Without Phage
856	step-02350.pickle	2350	5	111	25712		0.05	39017	22419	10885	0	0.149	498	1120	3966	627						0.569	0.348	0.916						With Phage	35K-45K	0.3964	5 - With Phage
857	step-01050.pickle	1050	5	0	0		0	39205	32378	727	0	0.843	499	1076	4121	903						0.427	0.136	0.512						Without Phage	35K-45K	0.3836	5 - Without Phage
858	step-02350.pickle	2350	5	152	25774		0.05	39141	22957	666	0	0.843	499	2017	11965	1536						0.427	0.136	0.512						With Phage	35K-45K	0.3836	5 - With Phage
859	step-01100.pickle	1100	7	0	0		0	39550	30029	1417	0	0.277	49	512	511	3303	3092	686				0.925	0.896	0.205	0.211	0.57				Without Phage	35K-45K	0.440571	7 - Without Phage
860	step-02400.pickle	2400	7	108	24351		0.05	39691	22430	3829	0	0.277	49	426	480	5771	5963	792				0.925	0.896	0.205	0.211	0.57				With Phage	35K-45K	0.440571	7 - With Phage
861	step-01050.pickle	1050	5	0	0		0	38772	33550	692	0	0.992	4	844	2797	889						0.653	0.193	0.611						Without Phage	35K-45K	0.4898	5 - Without Phage
862	step-02200.pickle	2200	5	147	26325		0.05	39560	27016	554	0	0.992	4	954	10051	985						0.653	0.193	0.611						With Phage	35K-45K	0.4898	5 - With Phage
863	step-01000.pickle	1000	2	0	0		0	38535	36223	2312	0	0.474	500																	Without Phage	35K-45K	0.237	2 - Without Phage
864	step-01950.pickle	1950	2	782	32552		0.05	39057	35902	3155	0	0.474	500																	With Phage	35K-45K	0.237	2 - With Phage
865	step-01000.pickle	1000	4	0	0		0	38189	22527	10347	0	0.026	50	3899	1416							0.128	0.292							Without Phage	35K-45K	0.1115	4 - Without Phage
866	step-02000.pickle	2000	4	1184	12617		0.05	39034	12879	16225	0	0.026	50	7030	2900							0.128	0.292							With Phage	35K-45K	0.1115	4 - With Phage
867	step-01050.pickle	1050	9	0	0		0	39294	15033	444	0	0.701	51	473	16230	711	433	4254	950	766		0.592	0.005	0.396	0.709	0.092	0.283	0.303		Without Phage	35K-45K	0.342333	9 - Without Phage
868	step-02250.pickle	2250	9	89	11171		0.05	39359	10866	407	0	0.701	51	571	11399	1313	408	9094	2299	3002		0.592	0.005	0.396	0.709	0.092	0.283	0.303		With Phage	35K-45K	0.342333	9 - With Phage
869	step-01050.pickle	1050	6	0	0		0	39498	33602	615	0	0.778	52	883	1171	1183	2044					0.452	0.278	0.289	0.196					Without Phage	35K-45K	0.332167	6 - Without Phage
870	step-02400.pickle	2400	6	116	26121		0.05	38917	23575	586	0	0.778	52	1814	4041	3886	5015					0.452	0.278	0.289	0.196					With Phage	35K-45K	0.332167	6 - With Phage
871	step-01150.pickle	1150	10	0	0		0	38628	23002	541	0	0.54	53	509	368	9460	576	2561	648	466	497	0.524	0.821	0.159	0.451	0.258	0.386	0.627	0.573	Without Phage	35K-45K	0.4339	10 - Without Phage
872	step-02450.pickle	2450	10	64	25400		0.05	39677	23987	505	0	0.54	53	651	345	6656	1018	3573	1621	583	738	0.524	0.821	0.159	0.451	0.258	0.386	0.627	0.573	With Phage	35K-45K	0.4339	10 - With Phage
873	step-01100.pickle	1100	7	0	0		0	39886	34606	726	0	0.524	54	840	503	820	1564	827				0.476	0.928	0.389	0.275	0.478				Without Phage	35K-45K	0.438571	7 - Without Phage
874	step-02650.pickle	2650	7	101	29182		0.05	39545	27300	925	0	0.524	54	1744	436	3096	4820	1224				0.476	0.928	0.389	0.275	0.478				With Phage	35K-45K	0.438571	7 - With Phage
875	step-01050.pickle	1050	6	0	0		0	39271	18120	690	0	0.64	55	17091	1640	707	1023					0.029	0.196	0.591	0.371					Without Phage	35K-45K	0.3045	6 - Without Phage
876	step-02250.pickle	2250	6	194	16537		0.05	39765	15090	762	0	0.64	55	16122	4549	814	2428					0.029	0.196	0.591	0.371					With Phage	35K-45K	0.3045	6 - With Phage
877	step-01050.pickle	1050	6	0	0		0	39296	31140	1084	0	0.349	56	1624	3888	847	713					0.193	0.104	0.447	0.564					Without Phage	35K-45K	0.276167	6 - Without Phage
878	step-02300.pickle	2300	6	230	24529		0.05	39742	22148	1957	0	0.349	56	3938	9410	1507	782					0.193	0.104	0.447	0.564					With Phage	35K-45K	0.276167	6 - With Phage
879	step-01050.pickle	1050	7	0	0		0	38088	32850	492	0	0.995	57	1079	707	1086	503	1371				0.316	0.51	0.353	0.951	0.26				Without Phage	35K-45K	0.483571	7 - Without Phage
880	step-02400.pickle	2400	7	128	27557		0.05	38961	26927	391	0	0.995	57	3369	1113	2826	376	3959				0.316	0.51	0.353	0.951	0.26				With Phage	35K-45K	0.483571	7 - With Phage
881	step-01050.pickle	1050	7	0	0		0	37448	29236	670	0	0.531	58	3032	1394	682	589	1845				0.191	0.368	0.528	0.673	0.257				Without Phage	35K-45K	0.364	7 - Without Phage
882	step-02350.pickle	2350	7	205	24567		0.05	38766	23351	779	0	0.531	58	6552	1933	1012	517	4622				0.191	0.368	0.528	0.673	0.257				With Phage	35K-45K	0.364	7 - With Phage
883	step-01100.pickle	1100	10	0	0		0	39964	23767	7846	0	0.071	59	353	489	587	1043	397	4264	737	481	0.949	0.479	0.352	0.271	0.688	0.107	0.271	0.527	Without Phage	35K-45K	0.3715	10 - Without Phage
884	step-02400.pickle	2400	10	67	20547		0.05	39381	18492	6159	0	0.071	59	287	1069	1577	2226	393	6426	2150	602	0.949	0.479	0.352	0.271	0.688	0.107	0.271	0.527	With Phage	35K-45K	0.3715	10 - With Phage
886	step-01100.pickle	1100	8	0	0		0	38193	29790	938	0	0.355	60	480	436	511	450	1146	4442			0.813	0.988	0.729	0.864	0.39	0.231			Without Phage	35K-45K	0.54625	8 - Without Phage
887	step-02500.pickle	2500	8	111	30384		0.05	39864	27540	2714	0	0.355	60	402	332	536	405	2336	5599			0.813	0.988	0.729	0.864	0.39	0.231			With Phage	35K-45K	0.54625	8 - With Phage
888	step-01050.pickle	1050	4	0	0		0	38627	35755	925	0	0.895	61	896	1051							0.949	0.709							Without Phage	35K-45K	0.63825	4 - Without Phage
889	step-02050.pickle	2050	4	145	33579		0.05	39011	36545	777	0	0.895	61	757	932							0.949	0.709							With Phage	35K-45K	0.63825	4 - With Phage
890	step-01050.pickle	1050	6	0	0		0	38273	25611	1970	0	0.154	62	811	607	611	8663					0.5	0.841	0.857	0.092					Without Phage	35K-45K	0.407333	6 - Without Phage
891	step-02200.pickle	2200	6	112	18696		0.05	39261	18145	6144	0	0.154	62	1309	590	514	12559					0.5	0.841	0.857	0.092					With Phage	35K-45K	0.407333	6 - With Phage
892	step-01100.pickle	1100	7	0	0		0	38506	32092	596	0	0.676	63	2165	1618	797	569	669				0.275	0.33	0.484	0.742	0.652				Without Phage	35K-45K	0.451286	7 - Without Phage
893	step-02300.pickle	2300	7	159	29523		0.05	39536	29985	565	0	0.676	63	3411	3097	1352	531	595				0.275	0.33	0.484	0.742	0.652				With Phage	35K-45K	0.451286	7 - With Phage
894	step-01050.pickle	1050	5	0	0		0	39871	22925	12471	0	0.043	64	1436	920	2119						0.241	0.487	0.227						Without Phage	35K-45K	0.1996	5 - Without Phage
895	step-02250.pickle	2250	5	520	17694		0.05	39400	16614	10815	0	0.043	64	5360	1699	4912						0.241	0.487	0.227						With Phage	35K-45K	0.1996	5 - With Phage
896	step-01050.pickle	1050	10	0	0		0	37744	26897	410	0	0.713	65	480	436	7078	408	410	507	420	698	0.5	0.622	0.072	0.693	0.689	0.558	0.683	0.326	Without Phage	35K-45K	0.4856	10 - Without Phage
897	step-02300.pickle	2300	10	138	24401		0.05	39424	24389	418	0	0.713	65	973	537	8916	440	436	809	452	2054	0.5	0.622	0.072	0.693	0.689	0.558	0.683	0.326	With Phage	35K-45K	0.4856	10 - With Phage
898	step-01050.pickle	1050	6	0	0		0	37487	28862	618	0	0.816	66	1113	572	1575	4747					0.357	0.959	0.265	0.19					Without Phage	35K-45K	0.431167	6 - Without Phage
899	step-02300.pickle	2300	6	88	26872		0.05	39705	25070	556	0	0.816	66	2023	511	4931	6614					0.357	0.959	0.265	0.19					With Phage	35K-45K	0.431167	6 - With Phage
900	step-01000.pickle	1000	2	0	0		0	38485	35954	2531	0	0.405	67																	Without Phage	35K-45K	0.2025	2 - Without Phage
901	step-02000.pickle	2000	2	1344	33360		0.05	39217	35245	3972	0	0.405	67																	With Phage	35K-45K	0.2025	2 - With Phage
902	step-01050.pickle	1050	5	0	0		0	38686	23593	12369	0	0.046	68	739	834	1151						0.826	0.667	0.383						Without Phage	35K-45K	0.3844	5 - Without Phage
903	step-02150.pickle	2150	5	104	21493		0.05	39415	20633	14508	0	0.046	68	663	911	2700						0.826	0.667	0.383						With Phage	35K-45K	0.3844	5 - With Phage
904	step-01050.pickle	1050	4	0	0		0	39153	35832	1216	0	0.574	69	1171	934							0.563	0.83							Without Phage	35K-45K	0.49175	4 - Without Phage
905	step-02050.pickle	2050	4	140	33603		0.05	39058	35393	1468	0	0.574	69	1344	853							0.563	0.83							With Phage	35K-45K	0.49175	4 - With Phage
907	step-01050.pickle	1050	10	0	0		0	37569	16921	362	0	0.96	70	401	3731	377	12485	1941	337	464	550	0.733	0.089	0.798	0.055	0.107	0.943	0.597	0.455	Without Phage	35K-45K	0.4737	10 - Without Phage
908	step-02300.pickle	2300	10	52	15820		0.05	39819	14330	316	0	0.96	70	371	6913	343	9111	6381	325	604	1125	0.733	0.089	0.798	0.055	0.107	0.943	0.597	0.455	With Phage	35K-45K	0.4737	10 - With Phage
909	step-01000.pickle	1000	3	0	0		0	37823	25888	10546	0	0.067	71	1389								0.602								Without Phage	35K-45K	0.223	3 - Without Phage
910	step-02000.pickle	2000	3	416	22061		0.05	38949	23258	14326	0	0.067	71	1365								0.602								With Phage	35K-45K	0.223	3 - With Phage
911	step-01050.pickle	1050	3	0	0		0	40007	36625	1160	0	0.984	72	2222								0.318								Without Phage	35K-45K	0.434	3 - Without Phage
912	step-02050.pickle	2050	3	155	31422		0.05	39044	32709	1036	0	0.984	72	5299								0.318								With Phage	35K-45K	0.434	3 - With Phage
913	step-01100.pickle	1100	8	0	0		0	37395	28813	570	0	0.629	73	3841	1808	553	676	683	451			0.228	0.314	0.666	0.529	0.518	0.92			Without Phage	35K-45K	0.4755	8 - Without Phage
914	step-02800.pickle	2800	8	91	27419		0.05	39217	23412	678	0	0.629	73	8264	3435	691	963	1387	387			0.228	0.314	0.666	0.529	0.518	0.92			With Phage	35K-45K	0.4755	8 - With Phage
915	step-01050.pickle	1050	7	0	0		0	37840	19733	584	0	0.658	74	528	794	14548	728	925				0.87	0.426	0.059	0.429	0.357				Without Phage	35K-45K	0.399857	7 - Without Phage
916	step-02300.pickle	2300	7	97	17350		0.05	39693	16974	631	0	0.658	74	460	1779	15764	1556	2529				0.87	0.426	0.059	0.429	0.357				With Phage	35K-45K	0.399857	7 - With Phage
917	step-01100.pickle	1100	9	0	0		0	39675	23433	416	0	0.739	75	7966	382	387	1019	3881	791	1400		0.099	0.986	0.92	0.244	0.142	0.302	0.19		Without Phage	35K-45K	0.402444	9 - Without Phage
918	step-02400.pickle	2400	9	82	14575		0.05	39721	14155	472	0	0.739	75	8586	325	321	2903	4579	2471	5909		0.099	0.986	0.92	0.244	0.142	0.302	0.19		With Phage	35K-45K	0.402444	9 - With Phage
919	step-01050.pickle	1050	5	0	0		0	39866	22762	826	0	0.611	76	2269	13136	873						0.171	0.036	0.561						Without Phage	35K-45K	0.2758	5 - Without Phage
920	step-02050.pickle	2050	5	218	15396		0.05	38959	15887	888	0	0.611	76	7267	13865	1052						0.171	0.036	0.561						With Phage	35K-45K	0.2758	5 - With Phage
921	step-01050.pickle	1050	7	0	0		0	38777	23582	516	0	0.842	77	2989	630	8593	1890	577				0.118	0.527	0.05	0.182	0.667				Without Phage	35K-45K	0.340857	7 - Without Phage
922	step-02150.pickle	2150	7	78	14544		0.05	38992	13968	476	0	0.842	77	6685	875	12406	4030	552				0.118	0.527	0.05	0.182	0.667				With Phage	35K-45K	0.340857	7 - With Phage
923	step-01050.pickle	1050	4	0	0		0	40035	21537	16111	0	0.022	78	1085	1302							0.582	0.414							Without Phage	35K-45K	0.2545	4 - Without Phage
924	step-02000.pickle	2000	4	213	20524		0.05	38836	20797	14738	0	0.022	78	1135	2166							0.582	0.414							With Phage	35K-45K	0.2545	4 - With Phage
925	step-01100.pickle	1100	6	0	0		0	38783	34334	1036	0	0.502	79	599	679	798	1337					0.888	0.726	0.612	0.381					Without Phage	35K-45K	0.518167	6 - Without Phage
926	step-02150.pickle	2150	6	125	29630		0.05	38500	32459	1350	0	0.502	79	528	630	932	2601					0.888	0.726	0.612	0.381					With Phage	35K-45K	0.518167	6 - With Phage
928	step-01100.pickle	1100	7	0	0		0	39359	35289	648	0	0.653	80	729	742	865	571	515				0.537	0.495	0.47	0.774	0.874				Without Phage	35K-45K	0.543286	7 - Without Phage
929	step-02250.pickle	2250	7	114	33463		0.05	39749	34728	647	0	0.653	80	1152	1390	952	462	418				0.537	0.495	0.47	0.774	0.874				With Phage	35K-45K	0.543286	7 - With Phage
930	step-01000.pickle	1000	4	0	0		0	37577	29631	916	0	0.81	81	5114	1916							0.047	0.253							Without Phage	35K-45K	0.2775	4 - Without Phage
931	step-02100.pickle	2100	4	153	21140		0.05	39458	20685	832	0	0.81	81	12705	5236							0.047	0.253							With Phage	35K-45K	0.2775	4 - With Phage
932	step-01050.pickle	1050	6	0	0		0	37886	29941	2168	0	0.233	82	611	1459	1667	2040					0.825	0.308	0.309	0.242					Without Phage	35K-45K	0.3195	6 - Without Phage
933	step-02350.pickle	2350	6	127	26181		0.05	39840	24008	4609	0	0.233	82	531	2704	2750	5238					0.825	0.308	0.309	0.242					With Phage	35K-45K	0.3195	6 - With Phage
934	step-01050.pickle	1050	4	0	0		0	38785	35158	927	0	0.865	83	995	1705							0.75	0.367							Without Phage	35K-45K	0.4955	4 - Without Phage
935	step-02100.pickle	2100	4	175	32620		0.05	39622	34647	776	0	0.865	83	871	3328							0.75	0.367							With Phage	35K-45K	0.4955	4 - With Phage
936	step-01100.pickle	1100	10	0	0		0	38747	31436	361	0	0.855	84	2378	357	514	519	1571	589	425	597	0.138	0.88	0.467	0.502	0.277	0.442	0.693	0.484	Without Phage	35K-45K	0.4738	10 - Without Phage
937	step-02550.pickle	2550	10	87	25854		0.05	39826	23196	321	0	0.855	84	8552	293	906	898	3113	1202	422	923	0.138	0.88	0.467	0.502	0.277	0.442	0.693	0.484	With Phage	35K-45K	0.4738	10 - With Phage
938	step-01000.pickle	1000	2	0	0		0	38278	36404	1874	0	0.791	85																	Without Phage	35K-45K	0.3955	2 - Without Phage
939	step-02050.pickle	2050	2	339	36168		0.05	39285	37534	1751	0	0.791	85																	With Phage	35K-45K	0.3955	2 - With Phage
940	step-01050.pickle	1050	8	0	0		0	38228	28012	487	0	0.748	86	2586	621	447	1501	483	4091			0.168	0.458	0.854	0.205	0.776	0.103			Without Phage	35K-45K	0.414	8 - Without Phage
941	step-02450.pickle	2450	8	78	19237		0.05	38941	15713	536	0	0.748	86	7345	1419	428	3800	454	9246			0.168	0.458	0.854	0.205	0.776	0.103			With Phage	35K-45K	0.414	8 - With Phage
942	step-01050.pickle	1050	5	0	0		0	37995	29339	5674	0	0.163	87	873	1219	890						0.573	0.419	0.543						Without Phage	35K-45K	0.3396	5 - Without Phage
943	step-02250.pickle	2250	5	289	26320		0.05	39738	25078	10149	0	0.163	87	1124	2215	1172						0.573	0.419	0.543						With Phage	35K-45K	0.3396	5 - With Phage
944	step-01050.pickle	1050	9	0	0		0	38994	14518	2535	0	0.092	88	945	389	435	891	4729	517	14035		0.247	0.957	0.733	0.248	0.056	0.506	0.006		Without Phage	35K-45K	0.316111	9 - Without Phage
945	step-02150.pickle	2150	9	64	9971		0.05	39492	9846	6964	0	0.092	88	2465	327	392	1805	4978	730	11985		0.247	0.957	0.733	0.248	0.056	0.506	0.006		With Phage	35K-45K	0.316111	9 - With Phage
946	step-01000.pickle	1000	3	0	0		0	37902	32513	4200	0	0.137	89	1189								0.844								Without Phage	35K-45K	0.327	3 - Without Phage
947	step-02100.pickle	2100	3	274	26339		0.05	39668	27031	11635	0	0.137	89	1002								0.844								With Phage	35K-45K	0.327	3 - With Phage
949	step-01050.pickle	1050	6	0	0		0	37960	30492	4509	0	0.129	90	812	606	825	716					0.53	0.891	0.516	0.679					Without Phage	35K-45K	0.4575	6 - Without Phage
950	step-02250.pickle	2250	6	154	31559		0.05	39798	30668	5449	0	0.129	90	1174	491	1285	731					0.53	0.891	0.516	0.679					With Phage	35K-45K	0.4575	6 - With Phage
951	step-01050.pickle	1050	8	0	0		0	37542	25605	1211	0	0.267	91	713	552	679	5240	444	3098			0.436	0.618	0.418	0.109	0.854	0.193			Without Phage	35K-45K	0.361875	8 - Without Phage
952	step-02400.pickle	2400	8	41	19532		0.05	39434	17294	4582	0	0.267	91	1481	581	1458	8410	449	5179			0.436	0.618	0.418	0.109	0.854	0.193			With Phage	35K-45K	0.361875	8 - With Phage
953	step-01100.pickle	1100	9	0	0		0	37662	30837	1696	0	0.31	92	432	541	392	1704	465	774	821		0.78	0.579	0.919	0.255	0.687	0.452	0.43		Without Phage	35K-45K	0.490222	9 - Without Phage
954	step-02600.pickle	2600	9	109	28084		0.05	39350	26654	2951	0	0.31	92	379	727	299	5336	519	1099	1386		0.78	0.579	0.919	0.255	0.687	0.452	0.43		With Phage	35K-45K	0.490222	9 - With Phage
955	step-01000.pickle	1000	2	0	0		0	38575	25296	13279	0	0.061	93																	Without Phage	35K-45K	0.0305	2 - Without Phage
956	step-02000.pickle	2000	2	14572	20741		0.05	39964	22498	17466	0	0.061	93																	With Phage	35K-45K	0.0305	2 - With Phage
957	step-01050.pickle	1050	6	0	0		0	38842	30370	5419	0	0.115	94	678	751	1007	617					0.675	0.539	0.378	0.828					Without Phage	35K-45K	0.4225	6 - Without Phage
958	step-02300.pickle	2300	6	96	21109		0.05	39279	19876	14373	0	0.115	94	899	1106	2412	613					0.675	0.539	0.378	0.828					With Phage	35K-45K	0.4225	6 - With Phage
959	step-01100.pickle	1100	8	0	0		0	39569	29147	1235	0	0.288	95	486	5944	526	553	1238	440			0.768	0.137	0.654	0.593	0.3	0.947			Without Phage	35K-45K	0.460875	8 - Without Phage
960	step-02350.pickle	2350	8	98	25877		0.05	39039	23959	4095	0	0.288	95	526	5991	607	708	2785	368			0.768	0.137	0.654	0.593	0.3	0.947			With Phage	35K-45K	0.460875	8 - With Phage
961	step-01050.pickle	1050	4	0	0		0	38843	35571	1466	0	0.466	96	937	869							0.818	0.992							Without Phage	35K-45K	0.569	4 - Without Phage
962	step-02150.pickle	2150	4	182	34417		0.05	38595	34432	2571	0	0.466	96	863	729							0.818	0.992							With Phage	35K-45K	0.569	4 - With Phage
963	step-01000.pickle	1000	2	0	0		0	38178	36066	2112	0	0.6	97																	Without Phage	35K-45K	0.3	2 - Without Phage
964	step-01950.pickle	1950	2	452	33367		0.05	38620	36478	2142	0	0.6	97																	With Phage	35K-45K	0.3	2 - With Phage
965	step-01000.pickle	1000	2	0	0		0	38875	35606	3269	0	0.221	98																	Without Phage	35K-45K	0.1105	2 - Without Phage
966	step-01950.pickle	1950	2	3949	28987		0.05	38784	31096	7688	0	0.221	98																	With Phage	35K-45K	0.1105	2 - With Phage
967	step-01100.pickle	1100	10	0	0		0	39886	15445	348	0	0.997	99	12222	359	1679	665	474	496	7837	361	0.086	0.86	0.151	0.329	0.518	0.524	0.003	0.925	Without Phage	35K-45K	0.4393	10 - Without Phage
968	step-02250.pickle	2250	10	79	11096		0.05	39820	10463	294	0	0.997	99	6739	337	4691	1691	535	954	13837	279	0.086	0.86	0.151	0.329	0.518	0.524	0.003	0.925	With Phage	35K-45K	0.4393	10 - With Phage

## Sheet: Extended Data Figure 4
Extended Data Figure 4
Filename	Killed Plasmid Carrier	Killed Plasmid Free	Predation Rate	Plasmid Cost	Total Cells	Plasmid Carriers	Plasmid Free	stepNum	folder_name	rep
step-01480.pickle	127	18158	0.03	0.9	39565	1660	37905	1480	Sim_number_100_rep_2.0_phage_present_1_resistance_cost_0.9_24-10-14-23-56-54_results.csv	2
step-01640.pickle	12503	14003	0.04	0	39323	18477	20846	1640	Sim_number_101_rep_2.0_phage_present_1_resistance_cost_0.0_24-10-14-23-56-55_results.csv	2
step-01740.pickle	3202	23419	0.04	0.2	39761	7961	31800	1740	Sim_number_103_rep_2.0_phage_present_1_resistance_cost_0.2_24-10-14-23-58-20_results.csv	2
step-01700.pickle	627	24980	0.04	0.4	39733	3530	36203	1700	Sim_number_105_rep_2.0_phage_present_1_resistance_cost_0.4_24-10-14-23-59-35_results.csv	2
step-01740.pickle	599	26600	0.04	0.5	39488	2340	37148	1740	Sim_number_106_rep_2.0_phage_present_1_resistance_cost_0.5_24-10-14-23-59-35_results.csv	2
step-01740.pickle	307	26311	0.04	0.7	39355	1799	37556	1740	Sim_number_108_rep_2.0_phage_present_1_resistance_cost_0.7_24-10-15-00-01-38_results.csv	2
step-01720.pickle	185	26586	0.04	0.8	39819	1755	38064	1720	Sim_number_109_rep_2.0_phage_present_1_resistance_cost_0.8_24-10-15-00-03-31_results.csv	2
step-01720.pickle	200	26160	0.04	0.9	39408	1627	37781	1720	Sim_number_110_rep_2.0_phage_present_1_resistance_cost_0.9_24-10-15-00-05-02_results.csv	2
step-02040.pickle	12725	23721	0.05	0.1	39854	15568	24286	2040	Sim_number_112_rep_2.0_phage_present_1_resistance_cost_0.1_24-10-15-00-08-48_results.csv	2
step-02020.pickle	3274	30508	0.05	0.3	39287	7072	32215	2020	Sim_number_114_rep_2.0_phage_present_1_resistance_cost_0.3_24-10-15-00-09-26_results.csv	2
step-01980.pickle	1352	32681	0.05	0.4	39512	4257	35255	1980	Sim_number_115_rep_2.0_phage_present_1_resistance_cost_0.4_24-10-15-00-09-24_results.csv	2
step-02020.pickle	802	33737	0.05	0.5	39882	2852	37030	2020	Sim_number_116_rep_2.0_phage_present_1_resistance_cost_0.5_24-10-15-00-09-44_results.csv	2
step-02020.pickle	559	34377	0.05	0.6	39946	2308	37638	2020	Sim_number_117_rep_2.0_phage_present_1_resistance_cost_0.6_24-10-15-00-09-52_results.csv	2
step-01980.pickle	346	33745	0.05	0.8	39460	1681	37779	1980	Sim_number_119_rep_2.0_phage_present_1_resistance_cost_0.8_24-10-15-00-11-14_results.csv	2
step-01120.pickle	2629	2669	0.01	0	39266	19580	19686	1120	Sim_number_11_rep_1.0_phage_present_1_resistance_cost_0.0_24-10-14-22-32-11_results.csv	1
step-01000.pickle	0	0	0	0.1	38982	7202	31780	1000	Sim_number_122_rep_3.0_phage_present_0_resistance_cost_0.1_24-10-15-00-16-10_results.csv	3
step-01020.pickle	0	0	0	0.3	39464	2985	36479	1020	Sim_number_124_rep_3.0_phage_present_0_resistance_cost_0.3_24-10-15-00-18-40_results.csv	3
step-01020.pickle	0	0	0	0.5	39551	2246	37305	1020	Sim_number_126_rep_3.0_phage_present_0_resistance_cost_0.5_24-10-15-00-23-36_results.csv	3
step-01020.pickle	0	0	0	0.6	39039	2107	36932	1020	Sim_number_127_rep_3.0_phage_present_0_resistance_cost_0.6_24-10-15-00-24-37_results.csv	3
step-01020.pickle	0	0	0	0.7	39257	1938	37319	1020	Sim_number_128_rep_3.0_phage_present_0_resistance_cost_0.7_24-10-15-00-24-44_results.csv	3
step-01020.pickle	0	0	0	0.8	39354	1864	37490	1020	Sim_number_129_rep_3.0_phage_present_0_resistance_cost_0.8_24-10-15-00-25-10_results.csv	3
step-01140.pickle	518	4162	0.01	0.1	39499	8160	31339	1140	Sim_number_12_rep_1.0_phage_present_1_resistance_cost_0.1_24-10-14-22-32-12_results.csv	1
step-01020.pickle	0	0	0	0.9	39085	1795	37290	1020	Sim_number_130_rep_3.0_phage_present_0_resistance_cost_0.9_24-10-15-00-25-45_results.csv	3
step-01120.pickle	1986	3196	0.01	0	39095	15578	23517	1120	Sim_number_131_rep_3.0_phage_present_1_resistance_cost_0.0_24-10-15-00-26-47_results.csv	3
step-01160.pickle	700	4268	0.01	0.1	39931	8707	31224	1160	Sim_number_132_rep_3.0_phage_present_1_resistance_cost_0.1_24-10-15-00-27-33_results.csv	3
step-01180.pickle	323	5427	0.01	0.2	39640	4331	35309	1180	Sim_number_133_rep_3.0_phage_present_1_resistance_cost_0.2_24-10-15-00-28-34_results.csv	3
step-01180.pickle	177	5527	0.01	0.3	39432	3076	36356	1180	Sim_number_134_rep_3.0_phage_present_1_resistance_cost_0.3_24-10-15-00-29-20_results.csv	3
step-01160.pickle	122	5170	0.01	0.4	39142	2559	36583	1160	Sim_number_135_rep_3.0_phage_present_1_resistance_cost_0.4_24-10-15-00-30-08_results.csv	3
step-01160.pickle	72	5212	0.01	0.6	39184	2049	37135	1160	Sim_number_137_rep_3.0_phage_present_1_resistance_cost_0.6_24-10-15-00-31-40_results.csv	3
step-01160.pickle	71	4879	0.01	0.7	39296	1920	37376	1160	Sim_number_138_rep_3.0_phage_present_1_resistance_cost_0.7_24-10-15-00-33-36_results.csv	3
step-01160.pickle	245	4838	0.01	0.2	39526	4145	35381	1160	Sim_number_13_rep_1.0_phage_present_1_resistance_cost_0.2_24-10-14-22-32-12_results.csv	1
step-01160.pickle	26	5238	0.01	0.9	39075	1768	37307	1160	Sim_number_140_rep_3.0_phage_present_1_resistance_cost_0.9_24-10-15-00-34-49_results.csv	3
step-01280.pickle	6956	4770	0.02	0	39600	22979	16621	1280	Sim_number_141_rep_3.0_phage_present_1_resistance_cost_0.0_24-10-15-00-38-46_results.csv	3
step-01320.pickle	1818	9998	0.02	0.1	39381	8559	30822	1320	Sim_number_142_rep_3.0_phage_present_1_resistance_cost_0.1_24-10-15-00-42-32_results.csv	3
step-01380.pickle	953	12066	0.02	0.2	39892	4792	35100	1380	Sim_number_143_rep_3.0_phage_present_1_resistance_cost_0.2_24-10-15-00-43-23_results.csv	3
step-01340.pickle	373	11549	0.02	0.3	39805	3108	36697	1340	Sim_number_144_rep_3.0_phage_present_1_resistance_cost_0.3_24-10-15-00-44-25_results.csv	3
step-01320.pickle	148	11173	0.02	0.5	39214	2236	36978	1320	Sim_number_146_rep_3.0_phage_present_1_resistance_cost_0.5_24-10-15-00-44-59_results.csv	3
step-01360.pickle	202	12610	0.02	0.6	39667	1998	37669	1360	Sim_number_147_rep_3.0_phage_present_1_resistance_cost_0.6_24-10-15-00-45-04_results.csv	3
step-01300.pickle	137	10274	0.02	0.7	39928	1864	38064	1300	Sim_number_148_rep_3.0_phage_present_1_resistance_cost_0.7_24-10-15-00-45-38_results.csv	3
step-01160.pickle	141	5153	0.01	0.3	39343	2853	36490	1160	Sim_number_14_rep_1.0_phage_present_1_resistance_cost_0.3_24-10-14-22-32-12_results.csv	1
step-01320.pickle	75	11491	0.02	0.9	39267	1701	37566	1320	Sim_number_150_rep_3.0_phage_present_1_resistance_cost_0.9_24-10-15-00-45-59_results.csv	3
step-01480.pickle	9111	10624	0.03	0	39932	18589	21343	1480	Sim_number_151_rep_3.0_phage_present_1_resistance_cost_0.0_24-10-15-00-50-29_results.csv	3
step-01520.pickle	767	18187	0.03	0.3	39960	4132	35828	1520	Sim_number_154_rep_3.0_phage_present_1_resistance_cost_0.3_24-10-15-00-58-44_results.csv	3
step-01520.pickle	122	19014	0.03	0.9	39795	1705	38090	1520	Sim_number_160_rep_3.0_phage_present_1_resistance_cost_0.9_24-10-15-01-05-14_results.csv	3
step-01700.pickle	14741	13515	0.04	0	39947	20738	19209	1700	Sim_number_161_rep_3.0_phage_present_1_resistance_cost_0.0_24-10-15-01-07-46_results.csv	3
step-01820.pickle	9004	20477	0.04	0.1	39829	14479	25350	1820	Sim_number_162_rep_3.0_phage_present_1_resistance_cost_0.1_24-10-15-01-08-53_results.csv	3
step-01740.pickle	3460	22199	0.04	0.2	39624	8616	31008	1740	Sim_number_163_rep_3.0_phage_present_1_resistance_cost_0.2_24-10-15-01-09-52_results.csv	3
step-01780.pickle	2042	24768	0.04	0.3	39353	6116	33237	1780	Sim_number_164_rep_3.0_phage_present_1_resistance_cost_0.3_24-10-15-01-11-30_results.csv	3
step-01700.pickle	466	24892	0.04	0.4	39665	2886	36779	1700	Sim_number_165_rep_3.0_phage_present_1_resistance_cost_0.4_24-10-15-01-11-29_results.csv	3
step-01740.pickle	403	26835	0.04	0.5	39812	2528	37284	1740	Sim_number_166_rep_3.0_phage_present_1_resistance_cost_0.5_24-10-15-01-13-10_results.csv	3
step-01740.pickle	338	26467	0.04	0.6	39525	2117	37408	1740	Sim_number_167_rep_3.0_phage_present_1_resistance_cost_0.6_24-10-15-01-14-35_results.csv	3
step-01720.pickle	334	25932	0.04	0.7	39339	1783	37556	1720	Sim_number_168_rep_3.0_phage_present_1_resistance_cost_0.7_24-10-15-01-15-43_results.csv	3
step-01720.pickle	259	26018	0.04	0.8	39562	1705	37857	1720	Sim_number_169_rep_3.0_phage_present_1_resistance_cost_0.8_24-10-15-01-16-06_results.csv	3
step-01180.pickle	85	5111	0.01	0.5	39882	2277	37605	1180	Sim_number_16_rep_1.0_phage_present_1_resistance_cost_0.5_24-10-14-22-32-16_results.csv	1
step-01700.pickle	173	25187	0.04	0.9	39219	1668	37551	1700	Sim_number_170_rep_3.0_phage_present_1_resistance_cost_0.9_24-10-15-01-18-16_results.csv	3
step-01880.pickle	18560	15573	0.05	0	39253	21160	18093	1880	Sim_number_171_rep_3.0_phage_present_1_resistance_cost_0.0_24-10-15-01-20-11_results.csv	3
step-02080.pickle	6262	30559	0.05	0.2	39796	9788	30008	2080	Sim_number_173_rep_3.0_phage_present_1_resistance_cost_0.2_24-10-15-01-22-23_results.csv	3
step-02080.pickle	3353	32775	0.05	0.3	39755	7009	32746	2080	Sim_number_174_rep_3.0_phage_present_1_resistance_cost_0.3_24-10-15-01-23-23_results.csv	3
step-02000.pickle	1414	32206	0.05	0.4	39700	4120	35580	2000	Sim_number_175_rep_3.0_phage_present_1_resistance_cost_0.4_24-10-15-01-23-50_results.csv	3
step-02000.pickle	557	33656	0.05	0.6	39835	2430	37405	2000	Sim_number_177_rep_3.0_phage_present_1_resistance_cost_0.6_24-10-15-01-25-54_results.csv	3
step-02020.pickle	323	35395	0.05	0.7	39889	2005	37884	2020	Sim_number_178_rep_3.0_phage_present_1_resistance_cost_0.7_24-10-15-01-26-05_results.csv	3
step-02060.pickle	340	36069	0.05	0.8	39623	1757	37866	2060	Sim_number_179_rep_3.0_phage_present_1_resistance_cost_0.8_24-10-15-01-26-30_results.csv	3
step-01160.pickle	68	5406	0.01	0.6	39353	2070	37283	1160	Sim_number_17_rep_1.0_phage_present_1_resistance_cost_0.6_24-10-14-22-32-12_results.csv	1
step-02020.pickle	296	36707	0.05	0.9	39538	1564	37974	2020	Sim_number_180_rep_3.0_phage_present_1_resistance_cost_0.9_24-10-15-01-26-31_results.csv	3
step-00980.pickle	0	0	0	0	39662	20677	18985	980	Sim_number_181_rep_4.0_phage_present_0_resistance_cost_0.0_24-10-15-01-29-30_results.csv	4
step-01020.pickle	0	0	0	0.2	39850	3735	36115	1020	Sim_number_183_rep_4.0_phage_present_0_resistance_cost_0.2_24-10-15-01-30-39_results.csv	4
step-01020.pickle	0	0	0	0.4	39213	2645	36568	1020	Sim_number_185_rep_4.0_phage_present_0_resistance_cost_0.4_24-10-15-01-32-15_results.csv	4
step-01020.pickle	0	0	0	0.5	39205	2317	36888	1020	Sim_number_186_rep_4.0_phage_present_0_resistance_cost_0.5_24-10-15-01-33-12_results.csv	4
step-01020.pickle	0	0	0	0.6	39668	2134	37534	1020	Sim_number_187_rep_4.0_phage_present_0_resistance_cost_0.6_24-10-15-01-33-48_results.csv	4
step-01020.pickle	0	0	0	0.7	39418	1994	37424	1020	Sim_number_188_rep_4.0_phage_present_0_resistance_cost_0.7_24-10-15-01-36-58_results.csv	4
step-01020.pickle	0	0	0	0.9	39016	1782	37234	1020	Sim_number_190_rep_4.0_phage_present_0_resistance_cost_0.9_24-10-15-01-45-30_results.csv	4
step-01120.pickle	2446	2913	0.01	0	39046	18153	20893	1120	Sim_number_191_rep_4.0_phage_present_1_resistance_cost_0.0_24-10-15-01-46-36_results.csv	4
step-01160.pickle	749	4372	0.01	0.1	39347	8166	31181	1160	Sim_number_192_rep_4.0_phage_present_1_resistance_cost_0.1_24-10-15-01-46-50_results.csv	4
step-01160.pickle	225	4641	0.01	0.2	39939	4383	35556	1160	Sim_number_193_rep_4.0_phage_present_1_resistance_cost_0.2_24-10-15-01-47-04_results.csv	4
step-01160.pickle	203	4951	0.01	0.3	39148	3100	36048	1160	Sim_number_194_rep_4.0_phage_present_1_resistance_cost_0.3_24-10-15-01-47-31_results.csv	4
step-01160.pickle	103	4843	0.01	0.4	39764	2447	37317	1160	Sim_number_195_rep_4.0_phage_present_1_resistance_cost_0.4_24-10-15-01-47-31_results.csv	4
step-01140.pickle	47	4661	0.01	0.5	39112	2212	36900	1140	Sim_number_196_rep_4.0_phage_present_1_resistance_cost_0.5_24-10-15-01-48-36_results.csv	4
step-01160.pickle	53	4808	0.01	0.6	39157	2074	37083	1160	Sim_number_197_rep_4.0_phage_present_1_resistance_cost_0.6_24-10-15-01-48-36_results.csv	4
step-01160.pickle	57	5323	0.01	0.7	39249	1888	37361	1160	Sim_number_198_rep_4.0_phage_present_1_resistance_cost_0.7_24-10-15-01-49-17_results.csv	4
step-01180.pickle	72	5416	0.01	0.8	39792	1776	38016	1180	Sim_number_199_rep_4.0_phage_present_1_resistance_cost_0.8_24-10-15-01-52-09_results.csv	4
step-01160.pickle	72	5020	0.01	0.8	39079	1803	37276	1160	Sim_number_19_rep_1.0_phage_present_1_resistance_cost_0.8_24-10-14-22-32-09_results.csv	1
step-01000.pickle	0	0	0	0	39960	19991	19969	1000	Sim_number_1_rep_1.0_phage_present_0_resistance_cost_0.0_24-10-14-22-32-09_results.csv	1
step-01160.pickle	39	4847	0.01	0.9	39788	1776	38012	1160	Sim_number_200_rep_4.0_phage_present_1_resistance_cost_0.9_24-10-15-01-52-15_results.csv	4
step-01340.pickle	1425	11146	0.02	0.1	39805	6403	33402	1340	Sim_number_202_rep_4.0_phage_present_1_resistance_cost_0.1_24-10-15-01-53-32_results.csv	4
step-01320.pickle	403	11478	0.02	0.3	39340	3301	36039	1320	Sim_number_204_rep_4.0_phage_present_1_resistance_cost_0.3_24-10-15-01-55-10_results.csv	4
step-01340.pickle	237	12297	0.02	0.4	39580	2503	37077	1340	Sim_number_205_rep_4.0_phage_present_1_resistance_cost_0.4_24-10-15-01-56-36_results.csv	4
step-01340.pickle	160	11610	0.02	0.5	39961	2144	37817	1340	Sim_number_206_rep_4.0_phage_present_1_resistance_cost_0.5_24-10-15-01-58-32_results.csv	4
step-01300.pickle	112	10924	0.02	0.6	39252	2078	37174	1300	Sim_number_207_rep_4.0_phage_present_1_resistance_cost_0.6_24-10-15-01-59-19_results.csv	4
step-01360.pickle	147	12540	0.02	0.7	39223	1854	37369	1360	Sim_number_208_rep_4.0_phage_present_1_resistance_cost_0.7_24-10-15-02-01-58_results.csv	4
step-01360.pickle	139	12499	0.02	0.8	39851	1741	38110	1360	Sim_number_209_rep_4.0_phage_present_1_resistance_cost_0.8_24-10-15-02-09-44_results.csv	4
step-01180.pickle	56	5102	0.01	0.9	39976	1725	38251	1180	Sim_number_20_rep_1.0_phage_present_1_resistance_cost_0.9_24-10-14-22-32-09_results.csv	1
step-01340.pickle	109	12023	0.02	0.9	39136	1660	37476	1340	Sim_number_210_rep_4.0_phage_present_1_resistance_cost_0.9_24-10-15-02-11-41_results.csv	4
step-01480.pickle	3047	15337	0.03	0.1	39229	9286	29943	1480	Sim_number_212_rep_4.0_phage_present_1_resistance_cost_0.1_24-10-15-02-16-34_results.csv	4
step-01500.pickle	1360	17087	0.03	0.2	39508	5638	33870	1500	Sim_number_213_rep_4.0_phage_present_1_resistance_cost_0.2_24-10-15-02-18-21_results.csv	4
step-01540.pickle	823	18904	0.03	0.3	39878	3890	35988	1540	Sim_number_214_rep_4.0_phage_present_1_resistance_cost_0.3_24-10-15-02-20-21_results.csv	4
step-01540.pickle	479	19796	0.03	0.4	39523	2794	36729	1540	Sim_number_215_rep_4.0_phage_present_1_resistance_cost_0.4_24-10-15-02-21-35_results.csv	4
step-01480.pickle	216	17894	0.03	0.5	39862	2290	37572	1480	Sim_number_216_rep_4.0_phage_present_1_resistance_cost_0.5_24-10-15-02-22-43_results.csv	4
step-01540.pickle	268	20025	0.03	0.6	39643	1992	37651	1540	Sim_number_217_rep_4.0_phage_present_1_resistance_cost_0.6_24-10-15-02-22-43_results.csv	4
step-01540.pickle	200	19776	0.03	0.7	39463	1912	37551	1540	Sim_number_218_rep_4.0_phage_present_1_resistance_cost_0.7_24-10-15-02-23-21_results.csv	4
step-01540.pickle	189	19871	0.03	0.8	39783	1720	38063	1540	Sim_number_219_rep_4.0_phage_present_1_resistance_cost_0.8_24-10-15-02-23-34_results.csv	4
step-01280.pickle	6533	5172	0.02	0	39507	21666	17841	1280	Sim_number_21_rep_1.0_phage_present_1_resistance_cost_0.0_24-10-14-22-32-09_results.csv	1
step-01500.pickle	168	18330	0.03	0.9	39542	1642	37900	1500	Sim_number_220_rep_4.0_phage_present_1_resistance_cost_0.9_24-10-15-02-23-55_results.csv	4
step-01680.pickle	13322	13846	0.04	0	39675	19553	20122	1680	Sim_number_221_rep_4.0_phage_present_1_resistance_cost_0.0_24-10-15-02-25-36_results.csv	4
step-01720.pickle	6832	19671	0.04	0.1	39583	12470	27113	1720	Sim_number_222_rep_4.0_phage_present_1_resistance_cost_0.1_24-10-15-02-26-00_results.csv	4
step-01800.pickle	4081	23971	0.04	0.2	39613	9257	30356	1800	Sim_number_223_rep_4.0_phage_present_1_resistance_cost_0.2_24-10-15-02-26-17_results.csv	4
step-01780.pickle	1255	26759	0.04	0.3	39434	4425	35009	1780	Sim_number_224_rep_4.0_phage_present_1_resistance_cost_0.3_24-10-15-02-26-52_results.csv	4
step-01720.pickle	812	25083	0.04	0.4	39236	3393	35843	1720	Sim_number_225_rep_4.0_phage_present_1_resistance_cost_0.4_24-10-15-02-30-34_results.csv	4
step-01700.pickle	413	25592	0.04	0.5	39694	2571	37123	1700	Sim_number_226_rep_4.0_phage_present_1_resistance_cost_0.5_24-10-15-02-32-08_results.csv	4
step-01720.pickle	359	24713	0.04	0.6	39658	2115	37543	1720	Sim_number_227_rep_4.0_phage_present_1_resistance_cost_0.6_24-10-15-02-32-42_results.csv	4
step-01740.pickle	307	26089	0.04	0.7	39367	1875	37492	1740	Sim_number_228_rep_4.0_phage_present_1_resistance_cost_0.7_24-10-15-02-33-31_results.csv	4
step-01720.pickle	221	26291	0.04	0.8	39506	1720	37786	1720	Sim_number_229_rep_4.0_phage_present_1_resistance_cost_0.8_24-10-15-02-33-52_results.csv	4
step-01320.pickle	1547	10610	0.02	0.1	39580	7937	31643	1320	Sim_number_22_rep_1.0_phage_present_1_resistance_cost_0.1_24-10-14-22-32-09_results.csv	1
step-01740.pickle	212	26496	0.04	0.9	39746	1610	38136	1740	Sim_number_230_rep_4.0_phage_present_1_resistance_cost_0.9_24-10-15-02-35-05_results.csv	4
step-01920.pickle	18913	16450	0.05	0	39869	21179	18690	1920	Sim_number_231_rep_4.0_phage_present_1_resistance_cost_0.0_24-10-15-02-36-09_results.csv	4
step-02000.pickle	11879	23202	0.05	0.1	39805	15244	24561	2000	Sim_number_232_rep_4.0_phage_present_1_resistance_cost_0.1_24-10-15-02-36-42_results.csv	4
step-02060.pickle	6837	27953	0.05	0.2	39582	10912	28670	2060	Sim_number_233_rep_4.0_phage_present_1_resistance_cost_0.2_24-10-15-02-38-50_results.csv	4
step-02080.pickle	1689	33980	0.05	0.4	39642	4735	34907	2080	Sim_number_235_rep_4.0_phage_present_1_resistance_cost_0.4_24-10-15-02-40-40_results.csv	4
step-02060.pickle	879	35886	0.05	0.5	39832	3249	36583	2060	Sim_number_236_rep_4.0_phage_present_1_resistance_cost_0.5_24-10-15-02-42-52_results.csv	4
step-01960.pickle	394	33848	0.05	0.7	39673	1835	37838	1960	Sim_number_238_rep_4.0_phage_present_1_resistance_cost_0.7_24-10-15-02-45-10_results.csv	4
step-02020.pickle	359	34450	0.05	0.8	39846	1729	38117	2020	Sim_number_239_rep_4.0_phage_present_1_resistance_cost_0.8_24-10-15-02-44-53_results.csv	4
step-01320.pickle	594	11576	0.02	0.2	39089	4792	34297	1320	Sim_number_23_rep_1.0_phage_present_1_resistance_cost_0.2_24-10-14-22-32-09_results.csv	1
step-02060.pickle	306	36768	0.05	0.9	39462	1545	37917	2060	Sim_number_240_rep_4.0_phage_present_1_resistance_cost_0.9_24-10-15-02-45-21_results.csv	4
step-01020.pickle	0	0	0	0.1	39347	8886	30461	1020	Sim_number_242_rep_5.0_phage_present_0_resistance_cost_0.1_24-10-15-02-49-42_results.csv	5
step-01020.pickle	0	0	0	0.2	39606	3779	35827	1020	Sim_number_243_rep_5.0_phage_present_0_resistance_cost_0.2_24-10-15-02-50-55_results.csv	5
step-01020.pickle	0	0	0	0.3	39368	3157	36211	1020	Sim_number_244_rep_5.0_phage_present_0_resistance_cost_0.3_24-10-15-02-53-02_results.csv	5
step-01020.pickle	0	0	0	0.4	39856	2459	37397	1020	Sim_number_245_rep_5.0_phage_present_0_resistance_cost_0.4_24-10-15-02-53-15_results.csv	5
step-01020.pickle	0	0	0	0.5	39243	2271	36972	1020	Sim_number_246_rep_5.0_phage_present_0_resistance_cost_0.5_24-10-15-02-55-49_results.csv	5
step-01020.pickle	0	0	0	0.7	39601	1981	37620	1020	Sim_number_248_rep_5.0_phage_present_0_resistance_cost_0.7_24-10-15-02-56-47_results.csv	5
step-01020.pickle	0	0	0	0.8	39404	1877	37527	1020	Sim_number_249_rep_5.0_phage_present_0_resistance_cost_0.8_24-10-15-02-56-55_results.csv	5
step-01020.pickle	0	0	0	0.9	39622	1759	37863	1020	Sim_number_250_rep_5.0_phage_present_0_resistance_cost_0.9_24-10-15-02-58-21_results.csv	5
step-01140.pickle	663	3760	0.01	0.1	39284	9081	30203	1140	Sim_number_252_rep_5.0_phage_present_1_resistance_cost_0.1_24-10-15-03-00-37_results.csv	5
step-01140.pickle	283	4614	0.01	0.2	39121	4161	34960	1140	Sim_number_253_rep_5.0_phage_present_1_resistance_cost_0.2_24-10-15-03-02-00_results.csv	5
step-01140.pickle	131	4753	0.01	0.3	38972	2957	36015	1140	Sim_number_254_rep_5.0_phage_present_1_resistance_cost_0.3_24-10-15-03-03-53_results.csv	5
step-01180.pickle	135	5447	0.01	0.4	39712	2430	37282	1180	Sim_number_255_rep_5.0_phage_present_1_resistance_cost_0.4_24-10-15-03-04-06_results.csv	5
step-01180.pickle	64	5303	0.01	0.5	39917	2386	37531	1180	Sim_number_256_rep_5.0_phage_present_1_resistance_cost_0.5_24-10-15-03-05-15_results.csv	5
step-01180.pickle	77	5509	0.01	0.7	39448	1919	37529	1180	Sim_number_258_rep_5.0_phage_present_1_resistance_cost_0.7_24-10-15-03-08-49_results.csv	5
step-01160.pickle	55	4952	0.01	0.8	39028	1838	37190	1160	Sim_number_259_rep_5.0_phage_present_1_resistance_cost_0.8_24-10-15-03-09-22_results.csv	5
step-01300.pickle	226	10160	0.02	0.4	39529	2524	37005	1300	Sim_number_25_rep_1.0_phage_present_1_resistance_cost_0.4_24-10-14-22-32-09_results.csv	1
step-01160.pickle	71	5115	0.01	0.9	39037	1726	37311	1160	Sim_number_260_rep_5.0_phage_present_1_resistance_cost_0.9_24-10-15-03-09-57_results.csv	5
step-01300.pickle	6469	5467	0.02	0	39694	21206	18488	1300	Sim_number_261_rep_5.0_phage_present_1_resistance_cost_0.0_24-10-15-03-10-04_results.csv	5
step-01340.pickle	777	11045	0.02	0.2	39642	5114	34528	1340	Sim_number_263_rep_5.0_phage_present_1_resistance_cost_0.2_24-10-15-03-14-17_results.csv	5
step-01320.pickle	309	11338	0.02	0.3	39690	3105	36585	1320	Sim_number_264_rep_5.0_phage_present_1_resistance_cost_0.3_24-10-15-03-16-09_results.csv	5
step-01340.pickle	291	11441	0.02	0.4	39283	2596	36687	1340	Sim_number_265_rep_5.0_phage_present_1_resistance_cost_0.4_24-10-15-03-19-45_results.csv	5
step-01320.pickle	192	11346	0.02	0.5	39444	2142	37302	1320	Sim_number_266_rep_5.0_phage_present_1_resistance_cost_0.5_24-10-15-03-19-52_results.csv	5
step-01360.pickle	191	12426	0.02	0.6	39898	1986	37912	1360	Sim_number_267_rep_5.0_phage_present_1_resistance_cost_0.6_24-10-15-03-20-56_results.csv	5
step-01320.pickle	92	11231	0.02	0.8	39264	1823	37441	1320	Sim_number_269_rep_5.0_phage_present_1_resistance_cost_0.8_24-10-15-03-23-18_results.csv	5
step-01460.pickle	9435	9738	0.03	0	39778	19783	19995	1460	Sim_number_271_rep_5.0_phage_present_1_resistance_cost_0.0_24-10-15-03-23-59_results.csv	5
step-01540.pickle	3888	16106	0.03	0.1	39932	10138	29794	1540	Sim_number_272_rep_5.0_phage_present_1_resistance_cost_0.1_24-10-15-03-29-59_results.csv	5
step-01540.pickle	1344	18183	0.03	0.2	39890	5353	34537	1540	Sim_number_273_rep_5.0_phage_present_1_resistance_cost_0.2_24-10-15-03-35-33_results.csv	5
step-01480.pickle	587	17630	0.03	0.3	39181	3740	35441	1480	Sim_number_274_rep_5.0_phage_present_1_resistance_cost_0.3_24-10-15-03-35-51_results.csv	5
step-01520.pickle	367	18419	0.03	0.4	39597	2665	36932	1520	Sim_number_275_rep_5.0_phage_present_1_resistance_cost_0.4_24-10-15-03-37-40_results.csv	5
step-01500.pickle	301	18303	0.03	0.5	39322	2325	36997	1500	Sim_number_276_rep_5.0_phage_present_1_resistance_cost_0.5_24-10-15-03-40-23_results.csv	5
step-01540.pickle	179	19944	0.03	0.6	39273	2054	37219	1540	Sim_number_277_rep_5.0_phage_present_1_resistance_cost_0.6_24-10-15-03-41-15_results.csv	5
step-01520.pickle	170	19309	0.03	0.7	39500	1923	37577	1520	Sim_number_278_rep_5.0_phage_present_1_resistance_cost_0.7_24-10-15-03-42-10_results.csv	5
step-01520.pickle	178	18466	0.03	0.8	39753	1724	38029	1520	Sim_number_279_rep_5.0_phage_present_1_resistance_cost_0.8_24-10-15-03-43-06_results.csv	5
step-01500.pickle	151	18886	0.03	0.9	39273	1629	37644	1500	Sim_number_280_rep_5.0_phage_present_1_resistance_cost_0.9_24-10-15-03-43-20_results.csv	5
step-01780.pickle	8609	19426	0.04	0.1	39972	14876	25096	1780	Sim_number_282_rep_5.0_phage_present_1_resistance_cost_0.1_24-10-15-03-45-03_results.csv	5
step-01720.pickle	1355	25005	0.04	0.3	39362	4800	34562	1720	Sim_number_284_rep_5.0_phage_present_1_resistance_cost_0.3_24-10-15-03-48-16_results.csv	5
step-01720.pickle	292	26895	0.04	0.6	39734	2059	37675	1720	Sim_number_287_rep_5.0_phage_present_1_resistance_cost_0.6_24-10-15-03-50-15_results.csv	5
step-01720.pickle	211	25945	0.04	0.7	39538	1921	37617	1720	Sim_number_288_rep_5.0_phage_present_1_resistance_cost_0.7_24-10-15-03-52-11_results.csv	5
step-01740.pickle	236	26595	0.04	0.8	39949	1735	38214	1740	Sim_number_289_rep_5.0_phage_present_1_resistance_cost_0.8_24-10-15-03-52-39_results.csv	5
step-01340.pickle	144	11816	0.02	0.7	39537	1846	37691	1340	Sim_number_28_rep_1.0_phage_present_1_resistance_cost_0.7_24-10-14-22-32-09_results.csv	1
step-01700.pickle	203	25380	0.04	0.9	39323	1627	37696	1700	Sim_number_290_rep_5.0_phage_present_1_resistance_cost_0.9_24-10-15-03-53-25_results.csv	5
step-01900.pickle	18851	15744	0.05	0	39619	21632	17987	1900	Sim_number_291_rep_5.0_phage_present_1_resistance_cost_0.0_24-10-15-03-55-01_results.csv	5
step-02080.pickle	13685	23193	0.05	0.1	39667	16568	23099	2080	Sim_number_292_rep_5.0_phage_present_1_resistance_cost_0.1_24-10-15-03-56-21_results.csv	5
step-02060.pickle	6432	28417	0.05	0.2	39499	10516	28983	2060	Sim_number_293_rep_5.0_phage_present_1_resistance_cost_0.2_24-10-15-03-56-25_results.csv	5
step-01940.pickle	2440	29477	0.05	0.3	39779	5935	33844	1940	Sim_number_294_rep_5.0_phage_present_1_resistance_cost_0.3_24-10-15-03-57-01_results.csv	5
step-02040.pickle	810	35157	0.05	0.5	39577	2979	36598	2040	Sim_number_296_rep_5.0_phage_present_1_resistance_cost_0.5_24-10-15-03-57-53_results.csv	5
step-02000.pickle	434	34386	0.05	0.6	39299	2508	36791	2000	Sim_number_297_rep_5.0_phage_present_1_resistance_cost_0.6_24-10-15-03-58-31_results.csv	5
step-02020.pickle	243	36410	0.05	0.7	39758	2061	37697	2020	Sim_number_298_rep_5.0_phage_present_1_resistance_cost_0.7_24-10-15-03-58-44_results.csv	5
step-01940.pickle	306	33777	0.05	0.8	39317	1632	37685	1940	Sim_number_299_rep_5.0_phage_present_1_resistance_cost_0.8_24-10-15-03-59-48_results.csv	5
step-01340.pickle	90	11820	0.02	0.8	39878	1754	38124	1340	Sim_number_29_rep_1.0_phage_present_1_resistance_cost_0.8_24-10-14-22-32-09_results.csv	1
step-01920.pickle	297	32241	0.05	0.9	39298	1565	37733	1920	Sim_number_300_rep_5.0_phage_present_1_resistance_cost_0.9_24-10-15-04-00-10_results.csv	5
step-01000.pickle	0	0	0	0	39959	20101	19858	1000	Sim_number_301_rep_6.0_phage_present_0_resistance_cost_0.0_24-10-15-04-01-45_results.csv	6
step-01020.pickle	0	0	0	0.1	39817	6174	33643	1020	Sim_number_302_rep_6.0_phage_present_0_resistance_cost_0.1_24-10-15-04-04-17_results.csv	6
step-01360.pickle	94	12696	0.02	0.9	39809	1689	38120	1360	Sim_number_30_rep_1.0_phage_present_1_resistance_cost_0.9_24-10-14-22-32-09_results.csv	1
step-01460.pickle	9086	10659	0.03	0	39427	18404	21023	1460	Sim_number_31_rep_1.0_phage_present_1_resistance_cost_0.0_24-10-14-22-32-09_results.csv	1
step-01520.pickle	4221	14877	0.03	0.1	39932	11455	28477	1520	Sim_number_32_rep_1.0_phage_present_1_resistance_cost_0.1_24-10-14-22-32-21_results.csv	1
step-01500.pickle	1150	17450	0.03	0.2	39571	4888	34683	1500	Sim_number_33_rep_1.0_phage_present_1_resistance_cost_0.2_24-10-14-22-32-21_results.csv	1
step-01700.pickle	1371	23375	0.04	0.3	39458	5033	34425	1700	Sim_number_344_rep_6.0_phage_present_1_resistance_cost_0.3_24-10-15-04-09-06_results.csv	6
step-01520.pickle	407	19249	0.03	0.4	39719	2634	37085	1520	Sim_number_35_rep_1.0_phage_present_1_resistance_cost_0.4_24-10-14-22-32-21_results.csv	1
step-01500.pickle	246	18742	0.03	0.5	39094	2440	36654	1500	Sim_number_36_rep_1.0_phage_present_1_resistance_cost_0.5_24-10-14-22-32-16_results.csv	1
step-01520.pickle	198	18637	0.03	0.6	39957	2104	37853	1520	Sim_number_37_rep_1.0_phage_present_1_resistance_cost_0.6_24-10-14-22-32-16_results.csv	1
step-01520.pickle	186	18835	0.03	0.7	39931	1863	38068	1520	Sim_number_38_rep_1.0_phage_present_1_resistance_cost_0.7_24-10-14-22-32-09_results.csv	1
step-01520.pickle	131	19266	0.03	0.8	39553	1760	37793	1520	Sim_number_39_rep_1.0_phage_present_1_resistance_cost_0.8_24-10-14-22-32-09_results.csv	1
step-01020.pickle	0	0	0	0.2	39784	3934	35850	1020	Sim_number_3_rep_1.0_phage_present_0_resistance_cost_0.2_24-10-14-22-32-09_results.csv	1
step-01640.pickle	13401	12804	0.04	0	39442	20274	19168	1640	Sim_number_41_rep_1.0_phage_present_1_resistance_cost_0.0_24-10-14-22-32-09_results.csv	1
step-01760.pickle	8594	18459	0.04	0.1	39487	14760	24727	1760	Sim_number_42_rep_1.0_phage_present_1_resistance_cost_0.1_24-10-14-22-32-19_results.csv	1
step-01760.pickle	3519	23022	0.04	0.2	39886	8285	31601	1760	Sim_number_43_rep_1.0_phage_present_1_resistance_cost_0.2_24-10-14-22-32-10_results.csv	1
step-01720.pickle	630	25986	0.04	0.4	39349	3366	35983	1720	Sim_number_45_rep_1.0_phage_present_1_resistance_cost_0.4_24-10-14-22-32-10_results.csv	1
step-01720.pickle	446	26365	0.04	0.5	39752	2395	37357	1720	Sim_number_46_rep_1.0_phage_present_1_resistance_cost_0.5_24-10-14-22-32-19_results.csv	1
step-01760.pickle	329	27311	0.04	0.6	39706	2024	37682	1760	Sim_number_47_rep_1.0_phage_present_1_resistance_cost_0.6_24-10-14-22-32-19_results.csv	1
step-01020.pickle	0	0	0	0.3	39411	3242	36169	1020	Sim_number_4_rep_1.0_phage_present_0_resistance_cost_0.3_24-10-14-22-32-21_results.csv	1
step-01920.pickle	16861	18941	0.05	0	39554	18435	21119	1920	Sim_number_51_rep_1.0_phage_present_1_resistance_cost_0.0_24-10-14-22-32-19_results.csv	1
step-02060.pickle	11614	26066	0.05	0.1	39612	14298	25314	2060	Sim_number_52_rep_1.0_phage_present_1_resistance_cost_0.1_24-10-14-22-32-19_results.csv	1
step-02020.pickle	5915	28188	0.05	0.2	39629	9846	29783	2020	Sim_number_53_rep_1.0_phage_present_1_resistance_cost_0.2_24-10-14-22-32-19_results.csv	1
step-02000.pickle	2789	30811	0.05	0.3	39950	6742	33208	2000	Sim_number_54_rep_1.0_phage_present_1_resistance_cost_0.3_24-10-14-22-32-23_results.csv	1
step-01980.pickle	1272	32426	0.05	0.4	39832	4361	35471	1980	Sim_number_55_rep_1.0_phage_present_1_resistance_cost_0.4_24-10-14-22-32-11_results.csv	1
step-02020.pickle	1015	32731	0.05	0.5	39715	3066	36649	2020	Sim_number_56_rep_1.0_phage_present_1_resistance_cost_0.5_24-10-14-22-32-18_results.csv	1
step-01960.pickle	563	33076	0.05	0.6	39643	2312	37331	1960	Sim_number_57_rep_1.0_phage_present_1_resistance_cost_0.6_24-10-14-22-32-18_results.csv	1
step-01960.pickle	422	33623	0.05	0.7	39941	1827	38114	1960	Sim_number_58_rep_1.0_phage_present_1_resistance_cost_0.7_24-10-14-22-32-18_results.csv	1
step-01020.pickle	0	0	0	0.4	39179	2644	36535	1020	Sim_number_5_rep_1.0_phage_present_0_resistance_cost_0.4_24-10-14-22-32-09_results.csv	1
step-02020.pickle	244	35900	0.05	0.9	39603	1626	37977	2020	Sim_number_60_rep_1.0_phage_present_1_resistance_cost_0.9_24-10-14-22-32-10_results.csv	1
step-00980.pickle	0	0	0	0	39503	23892	15611	980	Sim_number_61_rep_2.0_phage_present_0_resistance_cost_0.0_24-10-14-23-19-57_results.csv	2
step-01020.pickle	0	0	0	0.1	39562	6485	33077	1020	Sim_number_62_rep_2.0_phage_present_0_resistance_cost_0.1_24-10-14-23-21-00_results.csv	2
step-01020.pickle	0	0	0	0.2	39936	4256	35680	1020	Sim_number_63_rep_2.0_phage_present_0_resistance_cost_0.2_24-10-14-23-21-03_results.csv	2
step-01020.pickle	0	0	0	0.3	39921	3016	36905	1020	Sim_number_64_rep_2.0_phage_present_0_resistance_cost_0.3_24-10-14-23-21-08_results.csv	2
step-01020.pickle	0	0	0	0.4	39509	2526	36983	1020	Sim_number_65_rep_2.0_phage_present_0_resistance_cost_0.4_24-10-14-23-22-00_results.csv	2
step-01020.pickle	0	0	0	0.6	39587	2146	37441	1020	Sim_number_67_rep_2.0_phage_present_0_resistance_cost_0.6_24-10-14-23-23-31_results.csv	2
step-01020.pickle	0	0	0	0.8	39149	1867	37282	1020	Sim_number_69_rep_2.0_phage_present_0_resistance_cost_0.8_24-10-14-23-25-37_results.csv	2
step-01020.pickle	0	0	0	0.5	39162	2291	36871	1020	Sim_number_6_rep_1.0_phage_present_0_resistance_cost_0.5_24-10-14-22-32-09_results.csv	1
step-01020.pickle	0	0	0	0.9	39417	1801	37616	1020	Sim_number_70_rep_2.0_phage_present_0_resistance_cost_0.9_24-10-14-23-26-25_results.csv	2
step-01120.pickle	2371	2675	0.01	0	39042	18495	20547	1120	Sim_number_71_rep_2.0_phage_present_1_resistance_cost_0.0_24-10-14-23-29-15_results.csv	2
step-01160.pickle	130	4635	0.01	0.4	39800	2596	37204	1160	Sim_number_75_rep_2.0_phage_present_1_resistance_cost_0.4_24-10-14-23-32-07_results.csv	2
step-01180.pickle	113	5387	0.01	0.5	39487	2277	37210	1180	Sim_number_76_rep_2.0_phage_present_1_resistance_cost_0.5_24-10-14-23-32-34_results.csv	2
step-01160.pickle	60	5194	0.01	0.6	39367	2063	37304	1160	Sim_number_77_rep_2.0_phage_present_1_resistance_cost_0.6_24-10-14-23-33-23_results.csv	2
step-01140.pickle	36	4750	0.01	0.7	39220	1931	37289	1140	Sim_number_78_rep_2.0_phage_present_1_resistance_cost_0.7_24-10-14-23-34-21_results.csv	2
step-01180.pickle	74	5175	0.01	0.8	39817	1782	38035	1180	Sim_number_79_rep_2.0_phage_present_1_resistance_cost_0.8_24-10-14-23-35-08_results.csv	2
step-01020.pickle	0	0	0	0.6	39530	2074	37456	1020	Sim_number_7_rep_1.0_phage_present_0_resistance_cost_0.6_24-10-14-22-32-09_results.csv	1
step-01280.pickle	5643	5717	0.02	0	39921	19860	20061	1280	Sim_number_81_rep_2.0_phage_present_1_resistance_cost_0.0_24-10-14-23-37-13_results.csv	2
step-01360.pickle	2462	10164	0.02	0.1	39923	10255	29668	1360	Sim_number_82_rep_2.0_phage_present_1_resistance_cost_0.1_24-10-14-23-37-33_results.csv	2
step-01340.pickle	651	11726	0.02	0.2	39346	3814	35532	1340	Sim_number_83_rep_2.0_phage_present_1_resistance_cost_0.2_24-10-14-23-37-55_results.csv	2
step-01340.pickle	449	11700	0.02	0.3	39221	3270	35951	1340	Sim_number_84_rep_2.0_phage_present_1_resistance_cost_0.3_24-10-14-23-38-10_results.csv	2
step-01340.pickle	287	11848	0.02	0.4	39643	2499	37144	1340	Sim_number_85_rep_2.0_phage_present_1_resistance_cost_0.4_24-10-14-23-38-10_results.csv	2
step-01340.pickle	181	11957	0.02	0.5	39335	2235	37100	1340	Sim_number_86_rep_2.0_phage_present_1_resistance_cost_0.5_24-10-14-23-38-21_results.csv	2
step-01340.pickle	104	12223	0.02	0.6	39129	2043	37086	1340	Sim_number_87_rep_2.0_phage_present_1_resistance_cost_0.6_24-10-14-23-38-21_results.csv	2
step-01360.pickle	104	12348	0.02	0.7	39891	1921	37970	1360	Sim_number_88_rep_2.0_phage_present_1_resistance_cost_0.7_24-10-14-23-38-45_results.csv	2
step-01340.pickle	127	11470	0.02	0.8	39939	1741	38198	1340	Sim_number_89_rep_2.0_phage_present_1_resistance_cost_0.8_24-10-14-23-39-29_results.csv	2
step-01020.pickle	0	0	0	0.7	39195	1941	37254	1020	Sim_number_8_rep_1.0_phage_present_0_resistance_cost_0.7_24-10-14-22-32-09_results.csv	1
step-01320.pickle	110	11345	0.02	0.9	39354	1666	37688	1320	Sim_number_90_rep_2.0_phage_present_1_resistance_cost_0.9_24-10-14-23-39-46_results.csv	2
step-01460.pickle	10799	8506	0.03	0	39596	21520	18076	1460	Sim_number_91_rep_2.0_phage_present_1_resistance_cost_0.0_24-10-14-23-43-31_results.csv	2
step-01500.pickle	3911	14557	0.03	0.1	39461	10653	28808	1500	Sim_number_92_rep_2.0_phage_present_1_resistance_cost_0.1_24-10-14-23-45-05_results.csv	2
step-01500.pickle	1297	17442	0.03	0.2	39347	5354	33993	1500	Sim_number_93_rep_2.0_phage_present_1_resistance_cost_0.2_24-10-14-23-45-05_results.csv	2
step-01520.pickle	692	18275	0.03	0.3	39628	3593	36035	1520	Sim_number_94_rep_2.0_phage_present_1_resistance_cost_0.3_24-10-14-23-45-05_results.csv	2
step-01520.pickle	338	19319	0.03	0.4	39895	2714	37181	1520	Sim_number_95_rep_2.0_phage_present_1_resistance_cost_0.4_24-10-14-23-48-35_results.csv	2
step-01540.pickle	279	19900	0.03	0.5	39815	2181	37634	1540	Sim_number_96_rep_2.0_phage_present_1_resistance_cost_0.5_24-10-14-23-49-49_results.csv	2
step-01500.pickle	218	18387	0.03	0.6	39692	2042	37650	1500	Sim_number_97_rep_2.0_phage_present_1_resistance_cost_0.6_24-10-14-23-51-11_results.csv	2
step-01520.pickle	189	18699	0.03	0.7	39969	1868	38101	1520	Sim_number_98_rep_2.0_phage_present_1_resistance_cost_0.7_24-10-14-23-55-09_results.csv	2
[truncated: 2 more rows]

## Sheet: Extended Data Figure 7, 8b, 9b,
Extended Data Figure 7, 8b, 9b, 11
[truncated: 279 more rows]

[truncated: 2 more sheets: Extended Data Figure 13, Extended Data Figure 5b,c,d]
